# Supplementary material for: Comparative expression profiling in grape (Vitis vinifera) berries derived from frequency analysis of ESTs and MPSS signatures
Source: BMC Plant Biol. 2008 May 12;8:53. doi: 10.1186/1471-2229-8-53 (PMC2423195; doi:10.1186/1471-2229-8-53)
Supplement: Additional file 2 — Number of MPSS signatures matching to contigs and singletons. All the unique signatures (both 17 and 20-mer) were categorized into the following eight categories: Reliable (R), not Reliable (nR), Significant (S), not Significant (nS), Reliable and Significant (RS), Reliable but not Significant (RnS), not Reliable but significant (nRS), and not Reliable and not Significant (nRnS). The number and the frequency of the signatures in each category were identified in both sense and antisense orientation. Panel A: 17-mer MPSS signatures matched to EST contigs. Panel B: 20-mer MPSS signatures matched to EST contigs. Panel C: 17-mer MPSS signatures matched to EST singletons. Panel D: 20-mer MPSS signatures matched to EST singletons. [file 1471-2229-8-53-S2.xls]

## Sheet: panelA
Additional File 1B.A: Number of contigs matched by unique 17-mer MPSS signatures
		Sense										Antisense
		RS		RnS		nRS		nRnS		Total		RS		RnS		nRS		nRnS		Total
		#	Fq	#	Fq	#	Fq	#	Fq	#	Fq	#	Fq	#	Fq	#	Fq	#	Fq	#	Fq
	1	5201	0.862664	768	0.882759	163	0.876344	1067	0.896639	7199	0.86997	1396	0.842486	762	0.881944	134	0.957143	1045	0.893162	3337	0.871052
	2	656	0.108807	79	0.0908046	20	0.107527	101	0.0848739	856	0.103444	177	0.10682	84	0.0972222	4	0.0285714	104	0.0888889	369	0.0963195
	3	116	0.0192403	18	0.0206897	2	0.0107527	19	0.0159664	155	0.0187311	43	0.0259505	15	0.0173611	2	0.0142857	19	0.0162393	79	0.0206212
	4	25	0.00414662	2	0.00229885	1	0.00537634	2	0.00168067	30	0.00362538	23	0.0138805	1	0.00115741			1	0.000854701	25	0.00652571
	5	14	0.00232211	3	0.00344828			1		18	0.00217523	8	0.004828							8	0.00208823
	6	8	0.00132692							8	0.000966767	4	0.002414	1	0.00115741					5	0.00130514
	7	3	0.000497595							3	0.000362538	2	0.001207	1	0.00115741					3	0.000783085
	8	2	0.00033173							2	0.000241692	1	0.0006035					1	0.000854701	2	0.000522057
	9	2	0.00033173							2	0.000241692	1	0.0006035							1	0.000261028
	10	2	0.00033173							2	0.000241692	1	0.0006035							1	0.000261028
	11
	12
	13
	14											1	0.0006035							1	0.000261028
		6029	1	870	1	186	1	1190	0.99916	8275	1	1657	1	864	1	140	1	1170	1	3831	1
		Sense								Antisense
		R		nR		S		nS		R		nR		S		nS
		Count	Fq	Count	Fq	Count	Fq	Count	Fq	Count	Fq	Count	Fq	Count	Fq	Count	Fq
	1	5969	0.865198	1230	0.893895	5364	0.863073	1835	0.890777	2158	0.85601	1179	0.9	1530	0.851419	1807	0.888397
	2	735	0.106537	121	0.087936	676	0.108769	180	0.0873786	261	0.10353	108	0.0824427	181	0.100723	188	0.0924287
	3	134	0.0194231	21	0.0152616	118	0.0189863	37	0.0179612	58	0.0230067	21	0.0160305	45	0.0250417	34	0.0167158
	4	27	0.00391361	3	0.00218023	26	0.00418343	4	0.00194175	24	0.00952003	1	0.000763359	23	0.0127991	2	0.000983284
	5	17	0.00246413	1	0.000726744	14	0.00225261	4	0.00194175	8	0.00317334	0	0	8	0.00445186	0	0
	6	8	0.00115959	0	0	8	0.00128721	0	0	5	0.00198334	0	0	4	0.00222593	1	0.000491642
	7	3	0.000434846	0	0	3	0.000482703	0	0	3	0.00119	0	0	2	0.00111297	1	0.000491642
	8	2	0.000289897	0	0	2	0.000321802	0	0	1	0.000396668	1	0.000763359	1	0.000556483	1	0.000491642
	9	2	0.000289897	0	0	2	0.000321802	0	0	1	0.000396668	0	0	1	0.000556483	0	0
	10	2	0.000289897	0	0	2	0.000321802	0	0	1	0.000396668	0	0	1	0.000556483	0	0
	11	0	0	0	0	0	0	0	0	0	0	0	0	0	0	0	0
	12	0	0	0	0	0	0	0	0	0	0	0	0	0	0	0	0
	13	0	0	0	0	0	0	0	0	0	0	0	0	0	0	0	0
	14	0	0	0	0	0	0	0	0	1	0.000396668	0	0	1	0.000556483	0	0
		6899	1	1376	1	6215	1	2060	1	2521	1	1310	1	1797	1	2034	1

## Sheet: file1A
Additional File 1A: Number of contigs matched by unique 17-mer MPSS signatures
		Sense										Antisense
		RS		RnS		nRS		nRnS		Total		RS		RnS		nRS		nRnS		Total
		#	Fq	#	Fq	#	Fq	#	Fq	#	Fq	#	Fq	#	Fq	#	Fq	#	Fq	#	Fq
	1	5201	0.862664	768	0.882759	163	0.876344	1067	0.896639	7199	0.86997	1396	0.842486	762	0.881944	134	0.957143	1045	0.893162	3337	0.871052
	2	656	0.108807	79	0.0908046	20	0.107527	101	0.0848739	856	0.103444	177	0.10682	84	0.0972222	4	0.0285714	104	0.0888889	369	0.0963195
	3	116	0.0192403	18	0.0206897	2	0.0107527	19	0.0159664	155	0.0187311	43	0.0259505	15	0.0173611	2	0.0142857	19	0.0162393	79	0.0206212
	4	25	0.00414662	2	0.00229885	1	0.00537634	2	0.00168067	30	0.00362538	23	0.0138805	1	0.00115741			1	0.000854701	25	0.00652571
	5	14	0.00232211	3	0.00344828			1		18	0.00217523	8	0.004828							8	0.00208823
	6	8	0.00132692							8	0.000966767	4	0.002414	1	0.00115741					5	0.00130514
	7	3	0.000497595							3	0.000362538	2	0.001207	1	0.00115741					3	0.000783085
	8	2	0.00033173							2	0.000241692	1	0.0006035					1	0.000854701	2	0.000522057
	9	2	0.00033173							2	0.000241692	1	0.0006035							1	0.000261028
	10	2	0.00033173							2	0.000241692	1	0.0006035							1	0.000261028
	11
	12
	13
	14											1	0.0006035							1	0.000261028
		6029	1	870	1	186	1	1190	0.99916	8275	1	1657	1	864	1	140	1	1170	1	3831	1
		Sense								Antisense
		R		nR		S		nS		R		nR		S		nS
		Count	Fq	Count	Fq	Count	Fq	Count	Fq	Count	Fq	Count	Fq	Count	Fq	Count	Fq
	1	5969	0.865198	1230	0.893895	5364	0.863073	1835	0.890777	2158	0.85601	1179	0.9	1530	0.851419	1807	0.888397
	2	735	0.106537	121	0.087936	676	0.108769	180	0.0873786	261	0.10353	108	0.0824427	181	0.100723	188	0.0924287
	3	134	0.0194231	21	0.0152616	118	0.0189863	37	0.0179612	58	0.0230067	21	0.0160305	45	0.0250417	34	0.0167158
	4	27	0.00391361	3	0.00218023	26	0.00418343	4	0.00194175	24	0.00952003	1	0.000763359	23	0.0127991	2	0.000983284
	5	17	0.00246413	1	0.000726744	14	0.00225261	4	0.00194175	8	0.00317334	0	0	8	0.00445186	0	0
	6	8	0.00115959	0	0	8	0.00128721	0	0	5	0.00198334	0	0	4	0.00222593	1	0.000491642
	7	3	0.000434846	0	0	3	0.000482703	0	0	3	0.00119	0	0	2	0.00111297	1	0.000491642
	8	2	0.000289897	0	0	2	0.000321802	0	0	1	0.000396668	1	0.000763359	1	0.000556483	1	0.000491642
	9	2	0.000289897	0	0	2	0.000321802	0	0	1	0.000396668	0	0	1	0.000556483	0	0
	10	2	0.000289897	0	0	2	0.000321802	0	0	1	0.000396668	0	0	1	0.000556483	0	0
	11	0	0	0	0	0	0	0	0	0	0	0	0	0	0	0	0
	12	0	0	0	0	0	0	0	0	0	0	0	0	0	0	0	0
	13	0	0	0	0	0	0	0	0	0	0	0	0	0	0	0	0
	14	0	0	0	0	0	0	0	0	1	0.000396668	0	0	1	0.000556483	0	0
		6899	1	1376	1	6215	1	2060	1	2521	1	1310	1	1797	1	2034	1

## Sheet: panelB
Additional File 1B.B: Number of contigs matched by unique 20-mer MPSS signatures
		Sense										Antisense
		RS		RnS		nRS		nRnS		Total		RS		RnS		nRS		nRnS		Total
		#	Fq	#	Fq	#	Fq	#	Fq	#	Fq	#	Fq	#	Fq	#	Fq	#	Fq	#	Fq
	1	4622	0.865705	674	0.889182	226	0.875969	1066	0.901099	6588	0.873972	1141	0.839588	634	0.886713	92	0.948454	981	0.89589	2848	0.872015
	2	565	0.105825	69	0.091029	27	0.104651	100	0.0845309	761	0.100955	149	0.109639	66	0.0923077	4	0.0412371	94	0.0858447	313	0.0958359
	3	106	0.0198539	13	0.0171504	5	0.0193798	14	0.0118343	138	0.0183072	34	0.0250184	12	0.0167832	1	0.0103093	18	0.0164384	65	0.019902
	4	21	0.00393332	1	0.00131926			3	0.00253593	25	0.00331653	21	0.0154525					1	0.000913242	22	0.00673607
	5	15	0.00280951							15	0.00198992	7	0.00515085	2	0.0027972					9	0.00275566
	6	3	0.000561903	1	0.00131926					4	0.000530645	5	0.00367918	1	0.0013986					6	0.00183711
	7	3	0.000561903							3	0.000397984
	8	1	0.000187301							1	0.000132661							1	0.000913242	1	0.000306185
	9	2	0.000374602							2	0.000265322	1	0.000735835							1	0.000306185
	10	1	0.000187301							1	0.000132661
	11											1	0.000735835							1	0.000306185
		5339	1	758	1	258	1	1183	1	7538	1	1359	1	715	1	97	1	1095	1	3266	1
		Sense										Antisense
		R		nR		S		nS		R		nR		S		nS
		Count	Fq	Count	Fq	Count	Fq	Count	Fq	Count	Fq	Count	Fq	Count	Fq	Count	Fq
	1	5296	0.868624	1292	0.8966	4848	0.866178	1740	0.896445	1775	0.855834	1073	0.900168	1233	0.846841	1615	0.892265
	2	634	0.103986	127	0.0881332	592	0.105771	169	0.0870685	215	0.103664	98	0.0822148	153	0.105082	160	0.0883978
	3	119	0.0195178	19	0.0131853	111	0.0198321	27	0.0139104	46	0.0221794	19	0.0159396	35	0.0240385	30	0.0165746
	4	22	0.00360833	3	0.00208189	21	0.00375201	4	0.00206079	21	0.0101254	1	0.000838926	21	0.0144231	1	0.000552486
	5	15	0.00246023			15	0.00268001			9	0.00433944			7	0.00480769	2	0.00110497
	6	4	0.00065606			3	0.000536001	1	0.000515198	6	0.00289296			5	0.00343407	1	0.000552486
	7	3	0.000492045			3	0.000536001
	8	1	0.000164015			1	0.000178667					1	0.000838926			1	0.000552486
	9	2	0.00032803			2	0.000357334			1	0.00048216			1	0.000686813
	10	1	0.000164015			1	0.000178667
	11									1	0.00048216			1	0.000686813
		6097	1	1441	1	5597	1	1941	1	2074	1	1192	1	1456	1	1810	1

## Sheet: panelC
Additional File 1B.C: Number of singletons matched by unique 17-mer MPSS signatures
		Sense										Antisense
		RS		RnS		nRS		nRnS		Total		RS		RnS		nRS		nRnS		Total
		#	Fq	#	Fq	#	Fq	#	Fq	#	Fq	#	Fq	#	Fq	#	Fq	#	Fq	#	Fq
	1	1095	0.865613	292	0.890244	43	0.843137	425	0.944444	1855	0.885864	1164	0.880484	291	0.93871	58	0.935484	360	0.92545	1873	0.899184
	2	112	0.0885375	32	0.097561	6	0.117647	23	0.0511111	173	0.082617	115	0.0869894	18	0.0580645	4	0.0645161	24	0.0616967	161	0.0772924
	3	32	0.0252964	2	0.00609756	2	0.0392157	2	0.00444444	38	0.0181471	22	0.0166415	1	0.00322581			3	0.00771208	26	0.012482
	4	11	0.00869565	1	0.00304878					12	0.00573066	9	0.00680787							9	0.00432069
	5	4	0.00316206							4	0.00191022	4	0.00302572							4	0.00192031
	6	6	0.00474308							6	0.00286533	4	0.00302572							4	0.00192031
	7																	1	0.00257069	1	0.000480077
	8
	9	1	0.000790514							1	0.000477555	1	0.00075643							1	0.000480077
	10
	11											1	0.00075643							1	0.000480077
	12
	13
	14
	15
	16
	17
	18
	19	2	0.00158103							2	0.00095511							1	0.00257069	1	0.000480077
	20			1	0.00304878					1	0.000477555
	21
	22	1	0.000790514							1	0.000477555	1	0.00075643							1	0.000480077
	23	1	0.000790514							1	0.000477555
	24
	25
	26
	27
	28
	29
	30
	31
	32											1	0.00075643							1	0.000480077
		1265	1	328	1	51	1	450	1	2094	1	1322	1	310	1	62	1	389	1	2083	1
		Sense								Antisense
		R		nR		S		nS		R		nR		S		nS
		Count	Fq	Count	Fq	Count	Fq	Count	Fq	Count	Fq	Count	Fq	Count	Fq	Count	Fq
	1	1387	0.870684	468	0.934132	1138	0.864742	717	0.921594	1455	0.891544	418	0.926829	1222	0.882948	651	0.93133
	2	144	0.0903955	29	0.0578842	118	0.0896657	55	0.0706941	133	0.0814951	28	0.0620843	119	0.0859827	42	0.0600858
	3	34	0.0213434	4	0.00798403	34	0.0258359	4	0.00514139	23	0.0140931	3	0.00665188	22	0.015896	4	0.00572246
	4	12	0.00753296			11	0.00835866	1	0.00128535	9	0.00551471			9	0.00650289
	5	4	0.00251099			4	0.00303951			4	0.00245098			4	0.00289017
	6	6	0.00376648			6	0.00455927			4	0.00245098			4	0.00289017
	7											1	0.00221729			1	0.00143062
	8
	9	1	0.000627746			1	0.000759878			1	0.000612745			1	0.000722543
	10
	11									1	0.000612745			1	0.000722543
	12
	13
	14
	15
	16
	17
	18
	19	2	0.00125549			2	0.00151976					1	0.00221729			1	0.00143062
	20	1	0.000627746					1	0.00128535
	21
	22	1	0.000627746			1	0.000759878			1	0.000612745			1	0.000722543
	23	1	0.000627746			1	0.000759878
	24
	25
	26
	27
	28
	29
	30
	31
	32									1	0.000612745			1	0.000722543
		1593	1	501	1	1316	1	778	1	1632	1	451	1	1384	1	699	1

## Sheet: panelD
Additional File 1B.D: Number of singletons matched by unique 20-mer MPSS signatures
		Sense										Antisense
		RS		RnS		nRS		nRnS		Total		RS		RnS		nRS		nRnS		Total
		#	Fq	#	Fq	#	Fq	#	Fq	#	Fq	#	Fq	#	Fq	#	Fq	#	Fq	#	Fq
	1	944	0.868445	249	0.905455	42	0.857143	382	0.938575	1617	0.889439	989	0.883036	212	0.946429	58	0.935484	354	0.941489	1613	0.905163
	2	101	0.0929163	25	0.0909091	3	0.0612245	22	0.0540541	151	0.0830583	95	0.0848214	12	0.0535714	3	0.0483871	18	0.0478723	128	0.0718294
	3	23	0.0211592	1	0.00363636	3	0.0612245	3	0.00737101	30	0.0165017	19	0.0169643					4	0.0106383	23	0.0129068
	4	9	0.00827967			1	0.0204082			10	0.00550055	7	0.00625			1	0.016129			8	0.00448934
	5	3	0.00275989							3	0.00165017	4	0.00357143							4	0.00224467
	6	2	0.00183993							2	0.00110011	2	0.00178571							2	0.00112233
	7
	8	1	0.000919963							1	0.000550055
	9											1	0.000892857							1	0.000561167
	10											1	0.000892857							1	0.000561167
	11
	12
	13
	14
	15
	16
	17
	18
	19	2	0.00183993							2	0.00110011
	20
	21	1	0.000919963							1	0.000550055
	22	1	0.000919963							1	0.000550055	1	0.000892857							1	0.000561167
	23
	24
	25
	26
	27											1	0.000892857							1	0.000561167
		1087	1	275	1	49	1	407	1	1818	1	1120	1	224	1	62	1	376	1	1782	1
		3600
		Sense								Antisense
		R		nR		S		nS		R		nR		S		nS
		Count	Fq	Count	Fq	Count	Fq	Count	Fq	Count	Fq	Count	Fq	Count	Fq	Count	Fq
	1	1193	0.875918	424	0.929825	986	0.867958	631	0.92522	1201	0.893601	412	0.940639	1047	0.885787	566	0.943333
	2	126	0.092511	25	0.0548246	104	0.0915493	47	0.068915	107	0.0796131	21	0.0479452	98	0.0829103	30	0.05
	3	24	0.0176211	6	0.0131579	26	0.0228873	4	0.0058651	19	0.0141369	4	0.00913242	19	0.0160745	4	0.00666667
	4	9	0.00660793	1	0.00219298	10	0.00880282			7	0.00520833	1	0.00228311	8	0.00676819
	5	3	0.00220264			3	0.00264085			4	0.00297619			4	0.00338409
	6	2	0.00146843			2	0.00176056			2	0.0014881			2	0.00169205
	7
	8	1	0.000734214			1	0.000880282
	9									1	0.000744048			1	0.000846024
	10									1	0.000744048			1	0.000846024
	11
	12
	13
	14
	15
	16
	17
	18
	19	2	0.00146843			2	0.00176056
	20
	21	1	0.000734214			1	0.000880282
	22	1	0.000734214			1	0.000880282			1	0.000744048			1	0.000846024
	23
	24
	25
	26
	27									1	0.000744048			1	0.000846024
		1362	1	456	1	1136	1	682	1	1344	1	438	1	1182	1	600	1
