# Supplementary material for: Comparative expression profiling in grape (Vitis vinifera) berries derived from frequency analysis of ESTs and MPSS signatures
Source: BMC Plant Biol. 2008 May 12;8:53. doi: 10.1186/1471-2229-8-53 (PMC2423195; doi:10.1186/1471-2229-8-53)
Supplement: Additional file 6 — EST contigs with expressed sense and antisense MPSS signatures. All the EST contigs with MPSS signatures matching to both sense and antisense orientation are displayed. Each contig was BLASTed against Arabidopsis annotation version 5 (TIGR5) and the potential function of the contigs was listed under "blastdef" along with the gene ID ("ginumber") and the BLAST expected value ("evalue"). The contigs originated from two different EST corrections (Stage II berry GH and GS) that derived from various Vitis species. The EST ID numbers for GH and GS, as well as the species name, are listed under "Berry SII-GH", "Berry SII-GS", and "SPECIES". [file 1471-2229-8-53-S6.xls]

## Sheet: S-AS Cgs
	Berry SII-GH	Berry SII-GS					Sense 17-mer Tags
Contig_ID	# ESTs	# ESTs	evalue	blastdef	ginumber	SPECIE	1st	2nd	3rd	4th	5th	6th	7th	8th	9th	1th	11th	12th	13th	14th	15th	16th	17th	18th	19th	2th	21st	22nd	23rd	24th	25th	26th	27th	28th	29th	3th	31st	32nd	33rd	34th	35th	36th	37th	38th	39th	4th	41st	42nd	43rd
CTG1027451	2240	174	0	MUF9.8 translation elongation factor eEF-1 alpha chain (gene A4) ; supported by cDNA: gi_13430509_gb_AF360167.1_AF360167	At5g60390	vinifera	GATCTACAAGCTTGGAG	GATCAATGAGCCCAAGA	GATCTCAAGCGTGGGTT	GATCGGAAATGGCTATG	GATCTGGCAAGGAGCTT	GATCCATCTGGAGCCAA	GATCGTCCGCTTTATTT	GATCGAGGTGCTTTCGG
CTG1025587	8420	898	0	MUF9.8 translation elongation factor eEF-1 alpha chain (gene A4) ; supported by cDNA: gi_13430509_gb_AF360167.1_AF360167	At5g60390	aestivalis	GATCCCCCGGGCTGCAG	GATCTACAAGCTTGGAG	GATCAATGAGCCCAAGA	GATCTCAAGCGTGGGTT	GATCGGAAATGGCTATG	GATCTGGCAAGGAGCTT	GATCCATCTGGAGCCAA	GATCTTGGATTTCGGTA	GATCAAATTTTGGCTGC
CTG1027454	8355	898	0	MUF9.8 translation elongation factor eEF-1 alpha chain (gene A4) ; supported by cDNA: gi_13430509_gb_AF360167.1_AF360167	At5g60390	vinifera	GATCTACAAGCTTGGAG	GATCAATGAGCCCAAGA	GATCTCAAGCGTGGGTT	GATCGGAAATGGCTATG	GATCTGGCAAGGAGCTT	GATCCATCTGGAGCCAA	GATCTTGGATTTCGGTA	GATCAATTTTTGGCTGC
CTG1027101	71474	2558	2.71779e-82	MLN1.4 legumin-like protein	At5g44120	vinifera	GATCTCCAGACTCAATG	GATCATAACAATGAGCA	GATCACTGGTTGTCCCG	GATCCGAGAGGTCGAAG	GATCACTTCCATGCACG	GATCCATGGAGAGCAGA	GATCTTCCAATTCTCAG	GATCAGATAAGATCTAG	GATCTAGAGCTGTTTCT	GATCCGATGAGGGAGTT
CTG1027477	13878	64	0	T1M15.20 polyubiquitin (UBQ4) identical to GI:17677	At5g20620	vinifera	GATCTTTGTTAAAACAC	GATCGATAATGTCAAGG	GATCCAAGACAAAGAGG	GATCAGCAGAGGCTGAT	GATCCAGGACAAGGAGG	GATCTTTGCCGGCAAGC	GATCCAGGACAAGGAGG	GATCTTCGCTGGTAAGC	GATCCAGGATAAGGAGG	GATCCCACCGGATCAGC	GATCAGCAGAGATTGAT	GATCTTCGCTGGGAAGC
CTG1027486	5578	41	0	T1M15.20 polyubiquitin (UBQ4) identical to GI:17677	At5g20620	vinifera	GATCTTTGTCAAAACTC	GATCGATAATGTCAAGG	GATCCAAGACAAAGAGG	GATCAGCAGAGGCTAAT	GATCGACAACGTTAAAG	GATCCAGGACAAGGAGG	GATCTTTGCCGGCAAGC	GATCCAGGATAAGGAGG	GATCTTCGCTGGTAAGC	GATCCAGGATAAGGAGG	GATCCCACCGGATCAGC	GATCAGCAGAGGCTGAT	GATCTTCGCCGGGAAGC
CTG1027135	66118	3580	3.62753e-86	MLN1.4 legumin-like protein	At5g44120	vinifera	GATCCAGTCAGAGGCCG	GATCATAACAATGAGCA	GATCAGTGGTTGTCCTG	GATCCGAGAGGTCGAAG	GATCACCTCCATGCACG	GATCCATGGAGAGCAGA	GATCTTCCAGTTCTCCA	GATCAAGACTGATGAAA
CTG1027452	2392	120	6.41556e-67	MUF9.8 translation elongation factor eEF-1 alpha chain (gene A4) ; supported by cDNA: gi_13430509_gb_AF360167.1_AF360167	At5g60390	vinifera	GATCTCAAGCGTGGGTT	GATCGGAAATGGCTATG	GATCTGGCAAGGAGCTT	GATCCATCTGGAGCCAA	GATCGTCCGCTTTATTT	GATCGAGGTGCTTTCGC
CTG1027727	2104	37	5.76766e-161	F26G5.60 dnaJ protein homolog atj3 ;supported by full-length cDNA: Ceres:40976.	At3g44110	vinifera	GATCCTCTGCAATTCCT	GATCGAGGGGTAGATTT	GATCTGAAGAAGGCGTA	GATCAAGAACCACCCTG	GATCAATACGGAGAAGA	GATCTCTACAATGGGAC	GATCTGGGATGAAAGTT	GATCCAGCAAATGCAAC	GATCGATGCCCACAGTG	GATCAGTGCAAAGCTCT
CTG1027377	3930	791	2.59702e-06	T23E18.12 dehydrin, putative similar to dehydrin GI:975646 from [Arabidopsis thaliana];supported by full-length cDNA: Ceres:30289.	At1g76180	vinifera	GATCATCATGGAAGAAG	GATCGTGGGATATTCGA	GATCTGATAGCAGCTCC	GATCAAGGAGAAACTGC	GATCAAGGAAAAGCTTC	GATCACAGGATGATGTT	GATCTATATTGTAATTT
CTG1027222	20038	409	3.75754e-56	MWI23.1 unknown protein contains similarity to major storage protein GB:384341 from [Theobroma cacao]; supported by cDNA: gi_16604373_gb_AY058085.1_	At3g22640	vinifera	GATCGATCAACACCAAA	GATCAACACCAAACTTT	GATCCTTCAGAGGTTCC	GATCCGCGCAGGGACTA	GATCAACAGAGACAAAA	GATCCAGGCCTTGAGCC	GATCAATGGAAGGTCCC
CTG1027631	1748	76	5.25865e-149	F17A17.37 unknown protein ;supported by full-length cDNA: Ceres:27471.	At3g08030	vinifera	GATCTGGCATCCAGANG	GATCTCACTCTTGCTTG	GATCAAGGGAAAATACT	GATCCTGCTTGTGGCCC	GATCAACTCTTCCAATG	GATCTCACATCCCCGCT	GATCATTGAGTCCCTCA	GATCGAAGCATTTGCAG	GATCGCTCTGTGGCCCT	GATCAAGTTAGGGTTTT	GATCCATCCGTAAGAGA	GATCCCAGTTTTGTAAC
CTG1027105	3171	60	1.08724e-58	MLE2.16 putative protein contains similarity to ATFP3; supported by cDNA: gi_13430829_gb_AF360327.1_AF360327	At5g63530	vinifera	GATCCATTGAAAGTTTT	GATCCCGAAACCGCCGG	GATCTAAAGGCGTCTCA	GATCCGCCGAAGCTGGT	GATCGTGAAGCAAGAGC	GATCTAAAGGCGTCTCA	GATCCCCCGAAGCTGGT	GATCGTGAAGCAAGAGC
CTG1027416	1220	47	0	T22P11.90 dnaK-type molecular chaperone hsc70.1	At5g02500	vinifera	GATCTCGGCACGACGTA	GATCATAGCCAACGATC	GATCAGGGGAACAGAAC	GATCGGAGATGCGGCCA	GATCAACACTGTTTTCG	GATCACAGTCACCTATA	GATCTGGGTGGCGGCAC	GATCTCTTAGAAGATTG	GATCCAGGTTTATGAGG	GATCACTATTACCAATG	GATCAGTGCCAAGCTTC	GATCACAGTGATTTGAT	GATCGCTGATCAAAGCT	GATCAAAGCTGAACTTT
CTG1027119	6071	67	4.8694e-59	MLE2.16 putative protein contains similarity to ATFP3; supported by cDNA: gi_13430829_gb_AF360327.1_AF360327	At5g63530	vinifera	GATCTGATGGTTGAGAG	GATCCATTGAAAGTTTT	GATCCCGAAACCGCCGG	GATCTAAAGGCGTCTCA	GATCCGCCGAAGCTGGT	GATCGTGAAGCAAGAGC	GATCTTCAGCGACGAGA
CTG1027357	130	2128	9.84175e-104	T4C21.230 proteasome component C5 ;supported by full-length cDNA: Ceres:26273.	At3g60820	vinifera	GATCCGAAATCACTGCA	GATCGAGGCTCATAGAT	GATCACAGGAGTCATTC	GATCCAGACGAAGATCC	GATCCGACCTTCTCAAT	GATCCATTGGTTCCGGG	GATCCATAGATCGATTC	GATCGATTCGCCACCAG	GATCCCTTGTAGTGCAG	GATCCGACCGGCAGGCA	GATCTTGTGTTGCAATT	GATCTATCAGCATCAGC	GATCCTATGAGAAGGTT	GATCTTAGGAAAGATTG
CTG1025593	59	28	1.81974e-126	T5J8.21 polyubiquitin (UBQ14) identical to GI:166795; similar to N. sylvestris hexameric polyubiquitin, GenBank accession number M74101;supported by full-length cDNA: Ceres:38261.	At4g02890	aestivalis	GATCGATAATGTCAAGG	GATCCAAGACAAAGAGG	GATCAGCAGAGGCTGAT	GATCTTCGCCGGGAAAC	GATCCAGGACAAGGAGG	GATCTTTGCCGGTAAGC	GATCCAGGACAAGGAGG	GATCTTCGCTGGTAAGC
CTG1025595	134	35	3.30065e-170	T1M15.20 polyubiquitin (UBQ4) identical to GI:17677	At5g20620	aestivalis	GATCTTTGCCGGCAAGC	GATCCAGGATAAGGAGG	GATCTTCGCTGGTAAGC	GATCCAGGATAAGGAGG	GATCATGGGCGAACTCT
CTG1027153	2749	755	3.17642e-31	MLN1.4 legumin-like protein	At5g44120	vinifera	GATCTCCAGACTCAATG	GATCATAACAATGAGCA	GATCACTGGTTGTCCCG	GATCCGAGAGGTCGAAG
CTG1027481	13792	45	5.65217e-108	T5J8.21 polyubiquitin (UBQ14) identical to GI:166795; similar to N. sylvestris hexameric polyubiquitin, GenBank accession number M74101;supported by full-length cDNA: Ceres:38261.	At4g02890	vinifera	GATCCAGGACAAGGAGG	GATCTTTGCCGGTAAGC	GATCCAGGACAAGGAGG	GATCTTCGCTGGTAAGC	GATCCCACCGGATCAGC	GATCAGCAGAGATTGAT	GATCTTCGCTGGGAAGC
CTG1026217	118	1765	6.61231e-62	MUF9.8 translation elongation factor eEF-1 alpha chain (gene A4) ; supported by cDNA: gi_13430509_gb_AF360167.1_AF360167	At5g60390	D8909-15 (V. rupestris 'A. de Serres' x V. arizonica )	GATCCAAATATTACCTG	GATCCTTCTTCTCCACG	GATCGCCTGTCAATCTT	GATCTGACCCGGGTGGT
CTG1027226	52191	2190	9.38095e-99	F15K9.17 unknown protein Strong similarity to gb|D14550 extracellular dermal glycoprotein (EDGP) precursor from Daucus carota. ESTs gb|H37281, gb|T44167, gb|T21813, gb|N38437, gb|Z26470, gb|R65072, gb|N76373, gb|F15470, gb|Z35182, gb|H76373, gb|Z34678 and gb|Z35387 come from this	At1g03220	vinifera	GATCAGCAGCCCCCAAC	GATCAATGAGAGGGTCG	GATCAGCACCACAACGC	GATCTTGTATTGCACAA	GATCCAACCCTAAAGCT	GATCTGGCTAGGTCAAA	GATCATGTACATCTGAA
CTG1027619	620	38	1.48266e-175	F6I18.130 putative protein kinase serine/threonine protein kinase, Arabidopsis thaliana, PID:D1006875; supported by cDNA: gi_14334745_gb_AY035046.1_	At4g30960	vinifera	GATCTACTTCGCCATGG	GATCTCCAAAGGGCGGT	GATCTCGGCGGTGGACT	GATCTGAAGCCGGAGAA	GATCTGTGGTCGTGCGG	GATCTACAGAGGAGACT	GATCCAACCCCCAACAC	GATCGTGGAATCCTCCT	GATCTGTCACCTTTGTT	GATCCTTTGTTGTTTAT
CTG1027139	2575	1060	1.56761e-35	MLN1.4 legumin-like protein	At5g44120	vinifera	GATCCAGTCAGAGGCCG	GATCATAACAATGAGCA	GATCAGTGGTTGTCCTG	GATCCGAGAGGTCGAAG
CTG1027163	2575	1060	2.06454e-36	MLN1.4 legumin-like protein	At5g44120	vinifera	GATCCAGTCAGAGGCCG	GATCATAACAATGAGCA	GATCAGTGGTTGTCCTG	GATCCGAGAGGTCGAAG
CTG1027227	3779	736	0.0021599	T23E18.12 dehydrin, putative similar to dehydrin GI:975646 from [Arabidopsis thaliana];supported by full-length cDNA: Ceres:30289.	At1g76180	vinifera	GATCATCATGGAAGAAG	GATCGTGGGATATTCGA	GATCTGATAGCAGCTCC	GATCAAGGAAAAGCTTC	GATCCCAGGATGATGTT	GATCTATATTGTAATTT
CTG1025785	798	46	0.344763	F4B14.70 DNA-directed RNA polymerase (EC 2.7.7.6) II largest chain	At4g35800	aestivalis	GATCGACTCGGGGCGTG	GATCGTGGAACGCAGCG	GATCCCCCCTGAGGGGT	GATCTTATGAGAAGGGT	GATCTTGGTGGTAGTAG	GATCCTAAGAGACGGGG	GATCCGTAACCTCGGGA	GATCATCCCCTCCTTTT	GATCCGGGCGGAAGACA	GATCCTTTAGACCTTCG	GATCCTTCGATGTCGGC
CTG1025703	2997	27	1.16449e-08	F21E1.90 EF - hand Calcium binding protein - like	At5g04170	aestivalis	GATCTGGGTACGGTCGG	GATCTGGGTACGGTCGG	GATCTGGGTATGGTCGG	GATCTGGATACGGTCGG	GATCTGCGTATGGTCGG	GATCTGCGTATGGTCGG	GATCTGGGTACGGTCGG
CTG1027480	13833	45	7.88759e-175	T1M15.20 polyubiquitin (UBQ4) identical to GI:17677	At5g20620	vinifera	GATCCAGGACAAGGAGG	GATCTTCGCTGGTAAGC	GATCCAGGATAAGGAGG	GATCTTCGTGAAGACTT	GATCCCACCGGATCAGC	GATCAGCAGAGGTTGAT	GATCTTCGCTGGGAAGC
CTG1027763	363	27	0	MDC16.5 Eukaryotic initiation factor 4A, putative supported by cDNA: Ceres:29310, gi:15293046, gi:15450485	At3g13920	vinifera	GATCCGAGGAGTTGGGA	GATCCAACAAAGAGGAA	GATCCAACAGGCACAAT	GATCAGCGCATTCTTCA	GATCAGATCTATGACAT	GATCTATGACATTTTCC	GATCACTCGAAAGTTCA	GATCTCTACGAAACCCT	GATCACACAGTATCTGC	GATCTCTTAGCTCGTGG	GATCTGCCAACTCAACC	GATCTCCTCTAAAGAGG	GATCTTGCTTTTGAGTT
CTG1028068	389	4	0	MPI7.60 5-methyltetrahydropteroyltriglutamate--homocysteine S-methyltransferase ; supported by cDNA: gi_15081617_gb_AY048201.1_	At5g17920	vinifera	GATCTTGCTGCATCTCT	GATCTAATTAACGAGCC	GATCTCAGGAGAGTCCG	GATCTCTGAGGAGGATT	GATCTCGCTGTGTGAAG	GATCTTGAGAAGGCTGG	GATCACCAACTGTGGTG	GATCCACACCCACATGT	GATCACAATTGAGAACT	GATCTGATGAGAAGCTC	GATCATCTCTACAATCC	GATCTTGTGGGCATCTT
CTG1027699	1029	41	4.00483e-81	T28A8.100 calmodulin 7 ; supported by full-length cDNA: Ceres: 7008.	At3g43810	vinifera	GATCAGCTCACTGACGA	GATCAGATCTCTGAATT	GATCTCTGAATTCAAAG	GATCAACTATGAGGAGT	GATCTGCAGGATGATTT	GATCTTTGTGTACCTTG
CTG1027500	417	256	0			vinifera	GATCAGGAGTCTCCTCT	GATCTTCTTCTTTCTTA	GATCAGGATGAGACCAA	GATCAGGCTGTGGTGGA	GATCAGGAAACAAACAG	GATCTCTCCAATGCAAA	GATCAAATCATAATATA
CTG1027427	839	30	7.99993e-177	F1O11.9 putative fructose bisphosphate aldolase ;supported by full-length cDNA: Ceres:13024.	At2g36460	vinifera	GATCCTCTTTGAGGAGA	GATCTGCCAGGAGAATG	GATCCTGGTGGATGGCC	GATCAGAAGCCAAGAAG	GATCTTTTTATGCTTGT
CTG1025820	66	42	2.95208e-74	F11I11.110 peptidylprolyl isomerase (cyclophilin) ;supported by full-length cDNA: Ceres:37.	At4g34870	aestivalis	GATCGTGATGGAGCTTT	GATCTAAGTTCCACCGG	GATCTATGGATCTAAGT	GATCTAAGTTCGCCGAC	GATCACAGTTTTTCATC	GATCTTCGTCTGGATCC	GATCCACCGCCAAGGCT	GATCTATGAGCCTCGAT
CTG1028129	3753	83	0	T21B14.6 omega-6 fatty acid desaturase, endoplasmic reticulum (FAD2) identical to omega-6 fatty acid desaturase, endoplasmic reticulum (FAD2) SP:P46313 [Arabidopsis thaliana (Mouse-ear cress)] (Plant Cell 6:147-158(1994)); supported by full-length cDNA: Ceres: 111219.	At3g12120	vinifera	GATCAAGATGGGAGCCG	GATCAGCCACCGCCGCC	GATCCTTATGGCCCAAT	GATCACATACCTGCAGC	GATCGTGATTACGGGGT
CTG1028048	255	23	0	F7H2.3 inorganic pyrophosphatase, putative similar to inorganic pyrophosphatase GI:790478 from [Nicotiana tabacum]; supported by cDNA: gi_166633_gb_M81892.1_ATHAVP3	At1g15690	vinifera	GATCCACGAAACCCAGC	GATCAGCTGCTCTTGTT	GATCGAGACTGTTGACG	GATCGTAGGAGCCATGC	GATCTCTACTGATGCTT	GATCCCACCTGGTGCCC	GATCCCCTCAAGGACAC	GATCAAGCTCATGGCGG	GATCAGTGATGAAGCAG	GATCCGCAATTTTACTT
CTG1026113	771	3821	5.73813e-05	T23E18.12 dehydrin, putative similar to dehydrin GI:975646 from [Arabidopsis thaliana];supported by full-length cDNA: Ceres:30289.	At1g76180	D8909-15 (V. rupestris 'A. de Serres' x V. arizonica )	GATCCTCCGAAACAAAC	GATCAAACAAACCGCAC	GATCTTCTCCAATATTC	GATCTTGTCTAAGAAGC	GATCGGCGGAGCTTCTC	GATCCTTGGTCTCGACG	GATCAAGTATCAAACCA
CTG1027181	4774	164	1.07068e-73	MGL6.19 translationally controlled tumor protein-like protein similar to translationally controlled tumor protein GB:AAD10032 from [Hevea brasiliensis];supported by full-length cDNA: Ceres:8290.	At3g16640	vinifera	GATCAGAGAGAGACTTT	GATCAAACTGTCAAAGT	GATCTTCAATTTTTTGT	GATCAAGTGTTAAGCAA	GATCGGAGATATTACTG
CTG1027476	5466	26	1.25178e-119	C17L7.6 T32N4.13 score=526.5, E=1.9e-154, N=3 ;supported by full-length cDNA: Ceres:3001.	At4g05050	vinifera	GATCCAGGATAAGGAGG	GATCTTCGCTGGTAAGC	GATCTTCGCCGGCAAGC	GATCCCACCGGATCAGC	GATCAGCAGAGGCTGAT	GATCTTCGCCGGGAAGC
CTG1027514	6	1439	1.73474	T16K5.140 putative protein predicted protein, Arabidopsis thaliana	At3g49790	vinifera	GATCGGAAGCTTCACAT	GATCATGGACCTGTCGC	GATCTCCACGGAAGGAT	GATCACAGGATATATAT	GATCTCACAGGATCTGC	GATCTGCCGTTGCTGCT	GATCAAGAAGAATAAAC	GATCTGATAGAGAATAC	GATCGCAATCCCAGTAT	GATCGAGAAGCGATCTA	GATCTATATGATTAGAC	GATCTATCGCGCAAGAA	GATCTGCAAAGCAAAAC
CTG1028403	488	81	0.176453	T13K14.180 putative protein desiccation-related protein, Craterostigma plantagineum, PIR2:C45509	At4g21020	vinifera	GATCAGCCCATGCCCAA	GATCAGCTTCTAAAGGA	GATCAGCACTGAAGCTA	GATCGATGTTTCAGGTT	GATCCTGGCCGTCTCCG	GATCAATGAGAGGATTT	GATCTTTGGATGTTGGT	GATCTTTTGTTGTATCA	GATCCCATTTTATAGTG
CTG1027594	1303	30	0	MMG4.7 cysteine proteinase RD21A similar to cysteine proteinase RD21A precursor (thiol protease) GI:435619, SP:P43297 from [Arabidopsis thaliana]	At5g43060	vinifera	GATCATCCTCATCAATG	GATCATCGGCTACGACG	GATCTTTAAGGACAACC	GATCGTTACGCTTTTCG	GATCTTGCTACTAGTGC	GATCATGATAGCTGCTG	GATCTCCATGGTTTCAT	GATCCCTGTAGCACCCA
CTG1026121	8	68	1.13253e-35	FCAALL.206 Expressed protein ; supported by full-length cDNA: Ceres: 5455.	At4g15800	D8909-15 (V. rupestris 'A. de Serres' x V. arizonica )	GATCTTAACAGGAAACA	GATCTCTCATACTATAC	GATCGAGTAGGGAAATA	GATCTCCGAATCCATCT	GATCTCGCGGGAATCCA
CTG1027037	68	8	6.39234e-35	FCAALL.206 Expressed protein ; supported by full-length cDNA: Ceres: 5455.	At4g15800	vinifera	GATCGGCCTGCCAGGGC	GATCAACAGGCGCATAT	GATCATGTTTTTCTTTT	GATCGCCTTTCACTCTT	GATCAGTATCTGAATAA
CTG1027684	11020	50	5.67565e-38	T3F17.11 hypothetical protein predicted by genscan and genefinder	At2g46240	vinifera	GATCGCGAAAGAGAAGA	GATCAGAATCACTGTTT	GATCGAAACTCTTGGTT	GATCCATACCCTGTTCA	GATCCAGATACGAAGGA	GATCTTTGAAGCAGGGT	GATCATGGAGAAAAATG	GATCCCTTGCCTAAGAA	GATCAGACAGCTGAACA	GATCCTCGCACAGAGGT	GATCATCCAGTCTGCCT	GATCAGGAATCGCATTC	GATCTTCAGAGAGACAA	GATCCGAAACTGCCAGA	GATCCAAGACACAGGGA	GATCAATGCGGGGAAGG
CTG1027583	1920	73	0	MYH9.2 ACTIN 2/7 (sp|P53492) ; supported by cDNA: gi_1049306_gb_U37281.1_ATU37281	At5g09810	vinifera	GATCTCTGTTCCTCCTT	GATCAAGGTGGTGGCAC	GATCAATTCTTGCATCC	GATCTCAAAGGGTGAAT	GATCTTGATGTATTGTA	GATCCTGGGGGCCAGGC	GATCTTGTTTGATTATC
CTG1028061	2997	18	8.35933e-27	MRI12.9 MXE2.6 hypothetical protein	At3g29075	vinifera	GATCAGATCAGGGAGGG	GATCAGGGAGGGAGACG	GATCCGACCCCGTATGG	GATCTCCTCGAAGTCCG	GATCGCCCAAGCTACAC	GATCTGGGCATGGGCGG	GATCCGGGTACGGTCGG	GATCTGGCTACGGTCGG	GATCTGGGTACGGTCGG	GATCTGGGTACGGTCGG	GATCTGGGTATGGTCGG	GATCTGGGTATGGTCGG	GATCTGGGTACGGTCGG
CTG1028168	621	14	3.69476e-69	F3C22.8 F22O6.30 ubiquitin extension protein (UBQ1) identical to GI:166929, GI:166930;supported by full-length cDNA: Ceres:18586.	At3g52590	vinifera	GATCCGCAAAAACATAT	GATCTTCGTGAAAACCC	GATCCAGGACAAGGAAG	GATCTTTGCTGGAAAGC	GATCTGCCGCAAATGTT	GATCAAGTAGATGACTG	GATCAAAAGTTGTAGGC
CTG1027644	2827	32	0	MDA7.7 HEAT SHOCK PROTEIN 81-2 (HSP81-2) (sp|P55737)	At5g56030	vinifera	GATCTCTTTGACACAAG	GATCTTCCTCTAAACAT	GATCACTGGTGAGAGCA	GATCATGAAGGCCCAGG	GATCAACCCCGAGAACC	GATCCACAGGATGCTCA
CTG1027171	4838	130	1.51209e-48	MGL6.19 translationally controlled tumor protein-like protein similar to translationally controlled tumor protein GB:AAD10032 from [Hevea brasiliensis];supported by full-length cDNA: Ceres:8290.	At3g16640	vinifera	GATCAAACTGTCAAAGT	GATCTTCAATTTTTTGT	GATCAAGTGTTAAGCAA	GATCCTTATGTTGTTCT	GATCTGACCCAGAATGG
CTG1027841	241	7	0	T6H22.13 elongation factor, putative similar to ELONGATION FACTOR 2 GB:O14460 from [Schizosaccharomyces pombe]; supported by cDNA: gi_14334675_gb_AY035011.1_	At1g56075	vinifera	GATCATGGAAAGTCAAC	GATCCTATGGTGGTCTG	GATCTGTTTGAAGGATC	GATCTGCAGGATGATTT	GATCCCAAAGCTCGTTC	GATCTTGTCTGAGGAGT	GATCTTGCAAAGAAAAT	GATCCAAGCCCCAGAGC	GATCACTGGGACGTAAT	GATCATTGTCAAATAAA	GATCACCAGTTCTCATC
CTG1027803	3278	167	1.94825e-17	F2G1.4 glycine-rich RNA binding protein 7 Alternative splicing exists based on EST evidence, form 1 splice site is &apos;AG&apos;, form 2 splice site is &apos;AT&apos;	At2g21660	vinifera	GATCTAATGGCTTCTGC	GATCGAGTACCGATGCT	GATCGGATCTGACTCGA	GATCTGACTCGATTCGG	GATCCCTGATCTGATCT	GATCTGATCTGTTTGTG	GATCTGTTTGTGTTACT	GATCTGTGTTCTGTGTT	GATCGATCGATTTTGAG	GATCGATTTTGAGTTTC	GATCTGACCTTATTGGC	GATCATCAATGATCGTG	GATCGTGAGACTGGGAG	GATCTCGCTACTCTAGG	GATCGCTGGGTTTGATA
CTG1027103	63543	2520	1.5732e-45	F20O9.210 12S cruciferin seed storage protein	At4g28520	vinifera	GATCACCTCCATGCACG	GATCCATGGAGAGCAGA	GATCTTCCAGTTCTCCA	GATCAAGACTGATGAAA
CTG1027117	63543	2520	1.15902e-40	F20O9.210 12S cruciferin seed storage protein	At4g28520	vinifera	GATCACCTCCATGCACG	GATCCATGGAGAGCAGA	GATCTTCCAGTTCTCCA	GATCAAGACTGATGAAA
CTG1025856	4750	72	8.29892	F5O24.140 seed imbitition protein-like seed imbitition protein Sip1 - Hordeum vulgare, EMBL:M77475	At5g20250	D8909-15 (V. rupestris 'A. de Serres' x V. arizonica )	GATCACACCCTTTTCCC	GATCGGAGACGAGCCTG	GATCCATGCAACTGCTA	GATCTGGTTATCATTCC	GATCAAAGTTCTTTTTT	GATCTTATTGAAATATA
CTG1034477	2068	18	6.15165e-60	F23N19.7 beta-VPE nearly identical to beta-VPE GB:BAA09615 GI:1805364 [Arabidopsis thaliana]; supported by cDNA: gi_14194096_gb_AF367254.1_AF367254	At1g62710	vinifera	GATCACATGTTATGGTA	GATCCGGCCACTGACAA	GATCTTCTCTTCTTGTG	GATCAAAAGCTGATTCG	GATCACTGACTCAATAT	GATCCTCAGGCCCAAGT
CTG1026912	2299	14	1.04351	F18N11.120 putative protein several hypothetical proteins - Arabidopsis thaliana	At3g45360	vinifera	GATCCAGCCGAGAAACA	GATCTAGCTGAAACATC	GATCTACCCTTTTTTTT	GATCTTGTGTTGGAACT
CTG1025914	108	2077	6.37025e-74	T9A14.20 peptidylprolyl isomerase ROC1 ;supported by full-length cDNA: Ceres:41363.	At4g38740	D8909-15 (V. rupestris 'A. de Serres' x V. arizonica )	GATCCGAAATCACTGCA	GATCGAGGCTCATAAAT	GATCCAGACGAAGATCC	GATCCGACCTTCTCAAT	GATCCATTGGTTCCGGG	GATCCATAGATCGATTC	GATCGATTCGCCACCAG	GATCCGACCGGCAGGCA
CTG1026877	1093	15	5.85075e-166	MAC12.28 chalcone synthase (naringenin-chalcone synthase) (testa 4 protein) (sp|P13114) ;supported by full-length cDNA: Ceres:38370.	At5g13930	vinifera	GATCACCCACCTTGTCT	GATCTTGCCGAGAACAA	GATCGGCATCAGCGACT	GATCGCTCACCCCGGTG	GATCAGGTTGAGTTAAA	GATCGAAGAAGGAAAGG
CTG1027538	108	4	0.000142448	F7H2.15 hypothetical protein contains similarity to ribosomal protein S15; supported by cDNA: gi_13605576_gb_AF361614.1_AF361614	At1g15810	vinifera	GATCGCTTACTCTGGAT	GATCCTTTCTTGAACGG	GATCAAGCAAAATTTTT	GATCAAACAATTAGAAA	GATCCGTTATTCACAAC	GATCCTATTTCCTTTCT	GATCTGCCTTTTGGTTC	GATCTATGAATTGGACA	GATCTGACTGATAGAAC	GATCTGTCCTTCAATAT	GATCAATTAATTCATTA	GATCACCATTACAAGTA	GATCAATACCAGTATCA	GATCAAGAAATCAAACC	GATCTTGGATCAGATGT	GATCAGATGTACAAAAC	GATCAGACTCAGACATG	GATCAATAATATCAAGG	GATCTAATACCGGTTCA	GATCTAGTATATGAAAG	GATCTGTTGAATTTCAA	GATCCGAAGACTTACTT	GATCTTGAATTTTGATG
CTG1026938	145	473	1.09853e-16	F2O10.7 putative long-chain-fatty-acid--CoA ligase similar to putative long-chain-fatty-acid--CoA ligase (brain isozyme) GB:P33124 [Rattus norvegicus]; supported by cDNA: gi_13516480_dbj_AB030317.1_AB030317	At3g05970	vinifera	GATCACAGGATGATGTT	GATCTATATTGTAATTT	GATCTGCTTACTCCAAC	GATCAAGAGACCTCAAG	GATCCCTCCCCTCAGAG	GATCTTCTACTCCTGCT
CTG1028063	280	23	0	F17O14.6 putative 2,3-bisphosphoglycerate-independent phosphoglycerate mutase similar to 2,3-bisphosphoglycerate-independent phosphoglycerate mutase GB:Q42908 [Mesembryanthemum crystallinum];supported by full-length cDNA: Ceres:125616.	At3g08590	vinifera	GATCTCGGTCGAGTCAT	GATCACCCGAAGCTCCC	GATCAGTACAACTGCAT	GATCTATGAGGGAGAAG	GATCAGTTGCAATTACT	GATCTTGCAAAATTACG	GATCGTTATGAGAATGA	GATCGTATGGTTATGAT	GATCGAGTTCGATTTCC	GATCCAAGTATGGAGGA	GATCATCCTTGATGCAA	GATCATGGAAATGCTGA	GATCGAGGTTATTGATA	GATCTTTGTTTTGGTTT	GATCTAGTTTTTTTCAA
CTG1028089	40	5	1.43351e-158	F12M16.14 mitochondrial NAD-dependent malate dehydrogenase identical to mitochondrial NAD-dependent malate dehydrogenase GI:3929649 from [Arabidopsis thaliana];supported by full-length cDNA: Ceres:33917.	At1g53240	vinifera	GATCTGCAGAAGCTGCT	GATCTTACTGCGTGGAA	GATCAGCTAGGGCAAGC	GATCTGTTCAACATCAA	GATCCTTCCACTCTTTT	GATCTGCAACCCTCTCA	GATCAACATGATCCTTC	GATCCTTCATTCAGGTT
CTG1027711	42	155	2.7949e-60	F15E12.10 unknown protein ;supported by full-length cDNA: Ceres:20812.	At1g66070	vinifera	GATCCAGACAATGAAGC	GATCGATGTTCCTAGAG	GATCTCCCACACGGCGA	GATCCACCATCGGAGTT	GATCTCAACGTTTCTTC	GATCTTGAACAAAAAAA	GATCCTGTAGCAGAGAA	GATCGTATGAGAAAAGT	GATCCTGTGTCTTGAAC	GATCACACTCTAGTTTC	GATCATTCAATATATAT
CTG1027695	3503	93	0	F12F1.24 putative aspartic proteinase similar to GB:AAC49730;supported by full-length cDNA: Ceres:8972.	At1g11910	vinifera	GATCCTGTTGTGAAGAA	GATCACTTCAAGGGTGA	GATCGACTGCCGAGCCC	GATCTCTCAGCAAATGA	GATCCTGGGAGACGTCT
CTG1028351	337	9	0	F18O19.18 stearoyl-ACP desaturase ; supported by cDNA: gi_15081681_gb_AY048233.1_	At2g43710	vinifera	GATCTCCCACCGTCTTC	GATCTTCAAATCCATGG	GATCCTGCTTCTGATGG	GATCACTGAAGAAGCCC	GATCAGGAATGGATCCA	GATCCACGGACAGAGAA	GATCCTGATGGAACTGT	GATCACTTCTCAGCAGT	GATCAATCCCATGCACT
CTG1027338	124	4	6.00341e-31	MLE2.16 putative protein contains similarity to ATFP3; supported by cDNA: gi_13430829_gb_AF360327.1_AF360327	At5g63530	vinifera	GATCTGATGGTTGAGAG	GATCCATTGAAAGTTTT	GATCCCGAAACCGCCGG
CTG1027565	279	282	4.41793e-93	F27L4.1 T29E15.30 hypothetical protein	At2g23810	vinifera	GATCTAAACAAAAATAT	GATCAAAAGTTCGGTAC	GATCTCTTTTGTGGTTT	GATCGGGGCCTGTTGCA	GATCGTGCTTCTCTTCT	GATCAAGAGCTGTTTGC	GATCATTTCCAATAGGT
CTG1026956	113	38	3.46966e-17	MHJ24.12 40S ribosomal protein S28 (sp|P34789) ;supported by full-length cDNA: Ceres:36501.	At5g64140	vinifera	GATCGCACGGCCATCGT	GATCCATTGGAGGGCAA	GATCTTCTAAACCCTCA	GATCAAGGGGTCAGGTG	GATCAGAATAGGTTTAT	GATCGATGACAGTAGTT
CTG1028170	752	20	2.08604e-129	MVI11.3 nuclear acid binding protein, putative similar to DNA binding protein ACBF GB:AAC49850 from [Nicotiana tabacum];supported by full-length cDNA: Ceres:118696.	At3g19130	vinifera	GATCAAGAAGAGGGTGA	GATCAACCGACGAGATT	GATCTCCATCAATGGAT	GATCTGTCTATATTTGT	GATCTAGCTTCAGATGT	GATCTCAGGCAGTCTTT	GATCCAAACATGTATGC	GATCTAATTCCATGTGC
CTG1027145	32	5428	2.29404e-26	F6E13.48 Expressed protein ; supported by full-length cDNA: Ceres: 24003.	At2g44065	vinifera	GATCAAGGCAGTGGATT	GATCCGGCTCTACCCAA	GATCAAATTATTTCGTG	GATCATACGTCTGTAAT	GATCCTGATTCGACATT	GATCCTCGTACATGGTG	GATCAAGAATTCTCACT	GATCTTTCATTCACATT	GATCAAGGGTGTAGTAC	GATCTCTGAGAGCTGTT	GATCCGAAAGAGAGTAC	GATCGGAAAAAAGAGGG	GATCTCATTCAAAGAAA	GATCCGATCCACAAGGA	GATCCACAAGGACCATG	GATCGTCTTTCTCCGAG
CTG1029464	150	5	5.85843e-52	F19P19.31 putative auxin-induced protein, IAA17/AXR3-1 Identical to Arabidopsis gb|AF040632 and gb|U49073 IAA17/AXR3 gene. ESTs gb|H36782 and gb|F14074 come from this gene;supported by full-length cDNA: Ceres:33613.	At1g04250	vinifera	GATCACGCTAGCAATCC	GATCAGCAAATATGTGA	GATCTGGAGATGTACGG	GATCTCTCGAGGACATG	GATCCTGTGAAGGGATC	GATCCGACTACATGCCT	GATCAAAAAGCCTATAG
CTG1027133	72	4745	4.68123	F5O24.140 seed imbitition protein-like seed imbitition protein Sip1 - Hordeum vulgare, EMBL:M77475	At5g20250	vinifera	GATCGCAGTTGCAGTTA	GATCCCTCAGAGTGCAT	GATCGAAAAGGATTTTC
CTG1027353	4745	72	7.2403	F5O24.140 seed imbitition protein-like seed imbitition protein Sip1 - Hordeum vulgare, EMBL:M77475	At5g20250	vinifera	GATCACACCCTTTTCCC	GATCGGAGACGAGCCTG	GATCCATGCAACTGCTA
CTG1029660	406	12	4.57034e-72	T20E23.40 putative protein pir7a protein - Oryza sativa, PIR:s47086;supported by full-length cDNA: Ceres:30104.	At3g50440	vinifera	GATCCTAGTTGGGGTCT	GATCACTTATCAGTGGC	GATCCGTGGATCGGGTG	GATCGGGTGTATGTGGT	GATCGACAACAGCCCAC	GATCATATGGGGATGAT	GATCGTTGCAATATCCC	GATCTGGGTTTGCTTTT	GATCACCATGTGTCCTC
CTG1027544	6166	14	1.76023e-90	F20D23.12 putative glutathione transferase Second of three repeated putative glutathione transferases. 72% identical to glutathione transferase [Arabidopsis thaliana] (gi|4006934). Location of ests 191A10T7 (gb|R90188) and 171N13T7 (gb|R65532)	At1g17180	vinifera	GATCCACAATGGAAAGC	GATCGCTTGGACCAAGA	GATCAGAAAGAAGTTTC
CTG1027801	3278	163	8.04137e-36	F2G1.4 glycine-rich RNA binding protein 7 Alternative splicing exists based on EST evidence, form 1 splice site is &apos;AG&apos;, form 2 splice site is &apos;AT&apos;	At2g21660	vinifera	GATCTAATGGCTTCTGC	GATCGAGTACCGATGCT	GATCATCAATGATCGTG	GATCGTGAGACTGGGAG	GATCTCGCTACTCTAGG	GATCGCTGGGTTTGATA
CTG1027802	3278	163	6.83623e-36	F2G1.4 glycine-rich RNA binding protein 7 Alternative splicing exists based on EST evidence, form 1 splice site is &apos;AG&apos;, form 2 splice site is &apos;AT&apos;	At2g21660	vinifera	GATCTAATGGCTTCTGC	GATCGAGTACCGATGCT	GATCATCAATGATCGTG	GATCGTGAGACTGGGAG	GATCTCGCTACTCTAGG	GATCGCTGGGTTTGATA
CTG1029270	1000	26	0.0980052	F20B17.1 NAM (no apical meristem)-like protein OsNAC4, putative similar to NAM (no apical meristem)-like protein OsNAC4 GI:6730938 from [Oryza sativa]	At1g79580	vinifera	GATCTTCTGGTTGCAAG	GATCATCAGCCATGGTT	GATCCATGCCGTCCTCT
CTG1027446	14469	1593	6.10579e-21	F18O19.30 T1O24.43 putative endochitinase	At2g43590	vinifera	GATCTTGTAAACAATCC	GATCTTACCCCCGGCAA	GATCTTCTGATATATGA	GATCCCAGGACCTGGCT
CTG1027267	46	3543	0.163339	F4B14.70 DNA-directed RNA polymerase (EC 2.7.7.6) II largest chain	At4g35800	vinifera	GATCGTGGCAGCAAGGC	GATCAAAAAGCAACGTC	GATCGATAGGCCACGCT	GATCGGCGCGCTGGGCG	GATCCCCGCCTCCGATT	GATCCATTTTGCCGACT
CTG1026907	5488	52	2.67618e-169	F15N18.10 F2I11.1 putative protein predicted proteins in castor bean, Arabidopsis thaliana and alfalfa.; supported by full-length cDNA: Ceres: 25522.	At5g11420	vinifera	GATCAAGGGAATGTACT	GATCGAGATCGTCATAC	GATCGTCATACATAACC	GATCCAGCTTGTGGACC	GATCGATTCCGTTGCTT	GATCACTCTCCGCTCCC	GATCATATGTTTGTGTT	GATCCTACTTTATTTCC
CTG1029047	88	15	4.10737e-54	F14L17.11 hypothetical protein predicted by genemark.hmm;supported by full-length cDNA: Ceres:9495.	At1g14340	vinifera	GATCAGAGCCTCAGTTC	GATCAACGAGTGTGCAT	GATCCTTGGAGTAATTC	GATCGCCAAGGGGTATG	GATCTGTGGATGAAAAG	GATCAATGCCACTGTAT	GATCTCATGATAAGGTT
CTG1027013	4754	164	2.39809e-68	MGL6.19 translationally controlled tumor protein-like protein similar to translationally controlled tumor protein GB:AAD10032 from [Hevea brasiliensis];supported by full-length cDNA: Ceres:8290.	At3g16640	vinifera	GATCAGAGAGAGACTTT	GATCAAACTGTCAAAGT	GATCTTCAATTGTGAGT	GATCAAGTGTTAAGCAA
CTG1027475	396	10	1.43648e-159	T1M15.20 polyubiquitin (UBQ4) identical to GI:17677	At5g20620	vinifera	GATCCAAGACAAGGAGG	GATCAGCAGAGGCTCAT	GATCCAAGACAAGGAGG	GATCAGCAGAGGCTCAT	GATCACACTAGAGGTGG	GATCCCTCCAGATCAGC	GATCAGCAGAGGCTGAT	GATCTTTGCAGGGAAGC
CTG1027820	171	4	0	F14P22.200 ketol-acid reductoisomerase ; supported by cDNA: gi_13265432_gb_AF324671.2_AF324671	At3g58610	vinifera	GATCTGTTTCATTTGCT	GATCCAAGTCATTTGCT	GATCTGGCTTACAAGAA	GATCAGACTCGAATGTG	GATCGAGATTTTGAGGA	GATCATCAATGAAAGTG	GATCAAGGAAATGGGCC	GATCCTGTACATGGAGC	GATCATGCACTTCCTAT
CTG1027383	1466	216	7.2964e-08	T23E18.12 dehydrin, putative similar to dehydrin GI:975646 from [Arabidopsis thaliana];supported by full-length cDNA: Ceres:30289.	At1g76180	vinifera	GATCGAGTTCTAGACGC	GATCATCATGGAAGAAG	GATCGTGGGATATTCGA	GATCAAGGAGAAACTGC	GATCAAGGAAAAGCTTC
CTG1026906	1238	1256	1.73566e-43	F14G9.17 unknown protein ; supported by full-length cDNA: Ceres: 22928.	At1g56220	vinifera	GATCACGGCCTCGGCAA	GATCGTACAGCGATGAT	GATCGCCGCCGGTGTCC	GATCTACACCCCCGGTA	GATCTACATCGGATGCT	GATCTGATCCTGGAGAT	GATCCTGGAGATCTGGT	GATCTGGTTATCTGGTT	GATCATGTACGTGAGGA	GATCTCTGCATGCATGC	GATCCTAGTAGTCTGTT	GATCCATGCATGCATGC	GATCCCCATATTTACCG	GATCATGGGAGGTGGGA
CTG1027478	13770	32	3.25736e-59	T5J8.21 polyubiquitin (UBQ14) identical to GI:166795; similar to N. sylvestris hexameric polyubiquitin, GenBank accession number M74101;supported by full-length cDNA: Ceres:38261.	At4g02890	vinifera	GATCCAGGACAAGGAGG	GATCTTCGCTGGTAAGC	GATCCCACCGGATCAGC	GATCAGCAGAGATTGAT	GATCTTCGCTGGGAAGC
CTG1026993	134	6	3.99399e-86	MZN1.23 cyclophilin ROC7 ;supported by full-length cDNA: Ceres:25325.	At5g58710	vinifera	GATCCAGGGTGGTGATT	GATCTGATAAAAAAAAT	GATCCGTTCTCAACTTT	GATCAAAGTATCTCAAT
CTG1025594	13811	36	2.78129e-94	C17L7.6 T32N4.13 score=526.5, E=1.9e-154, N=3 ;supported by full-length cDNA: Ceres:3001.	At4g05050	aestivalis	GATCCAGGATAAGGAGG	GATCCCACCGGATCAGC	GATCAGCAGAGATTGAT	GATCTTCGCTGGGAAGC
CTG1033651	34	10	8.11001e-50	MVI11.2 hypothetical protein predicted by genemark.hmm;supported by full-length cDNA: Ceres:158673.	At3g19120	vinifera	GATCTGTAACTATAGTT	GATCATCCATAGTCAGT
CTG1027311	691	119	3.55581e-68	F22O13.5 putative thioredoxin similar to ESTs gb|T46281, gb|R83933, gb|N65879, emb|F14466, gb|N96726, gb|AA042340, and emb|Z18150; supported by cDNA: gi_14334493_gb_AY034938.1_	At1g08570	vinifera	GATCTCTCTTTCTGCCT	GATCAGAAATGTTTAAG	GATCCATTCTGCACAAG	GATCTGTCAGCTGGCTG	GATCGAGCCCTGCCTCG	GATCCTGATTTGAGGAT
CTG1026961	2471	5	4.15576	F3N11.5 putative potassium transporter/channel annotation assisted by Dr. Guillaume Pilot &lt;pilot@ensam.inra.fr&gt;	At2g25600	vinifera	GATCCATTGGAGGGCAA	GATCGGAGTAATGATTA	GATCAGATACCGTCCTA	GATCAGCGGATGTTGCT	GATCATTGCAATTGTTG	GATCGCGGCGACGTGGG	GATCTGATAGCAGCTCC
CTG1031159	13	14	0.117043	K16L22.15 unknown protein	At5g41860	vinifera	GATCTGATTCCTGGGTT	GATCCAGAGGGGGCGGC	GATCCTCCTTCCCAGTG	GATCGTATCTAACTTTG	GATCACGCCCGAACTTG	GATCCCCTTCGGCAACG	GATCATGGCCAGAGACG	GATCCCGCTGGGGCACG	GATCTTATGTGTATGTT
CTG1028372	90	20	8.21316e-47	F1C12.180 endomembrane-associated protein ; supported by full-length cDNA: Ceres: 20592.	At4g20260	vinifera	GATCCATTTTTGAACGT	GATCAAGAAAATTTTTG	GATCAATAAGGACTTTG	GATCAAAAGCAGTATGT	GATCAACTGAACCCTGT	GATCTGTTTCTCTTATT
CTG1027665	310	4	1.72775e-116	T1J8.1 putative aquaporin (tonoplast intrinsic protein gamma) ;supported by full-length cDNA: Ceres:36633.	At2g36830	vinifera	GATCTTTGATCAAACGA	GATCAAACGACCATGCC	GATCCGCAACATCGCCT	GATCGTGATGACCTTCG	GATCCAAAGAAGGGCAA	GATCGGAGGAGGGCTTG	GATCGCTGATCTTTCCA	GATCTTTCCACCATCAT	GATCGGCTCCTATTTAG	GATCTTCTTTCTTAAAA
CTG1027379	17404	58	6.19016e-147	F22L4.16 plasma membrane intrinsic protein 1c, putative similar to plasma membrane intrinsic protein 1c GI:472875 from [Arabidopsis thaliana]	At1g01620	vinifera	GATCTACCACCAGCACC	GATCTTTGCCCTTGTCT	GATCTTCTGGGTGGGAC
CTG1031658	77	6	1.56936e-61	T10B6.40 MKP11.32 2-hydroxyphytanoyl-CoA lyase-like protein	At5g17380	vinifera	GATCGCCTTGTGGTTGC	GATCGGAGAAACCCTGA	GATCCAGCACCCACTTC	GATCCTTATGCTGGTGC	GATCAAAATTGCATGTT
CTG1026940	691	112	7.43122e-29	F22O13.5 putative thioredoxin similar to ESTs gb|T46281, gb|R83933, gb|N65879, emb|F14466, gb|N96726, gb|AA042340, and emb|Z18150; supported by cDNA: gi_14334493_gb_AY034938.1_	At1g08570	vinifera	GATCGAGTCTTATTAAT	GATCTGTCAGCTGGCTG	GATCTTCGTGACCAAAC	GATCAAGAAATTCAAGG	GATCGAGCCCTGCCTCG	GATCCTGATTTGAGGAT
CTG1028948	182	23	7.80557e-117	MXC9.16 dihydropyrimidinase ; supported by cDNA: gi_13878036_gb_AF370281.1_AF370281	At5g12200	vinifera	GATCAATGATGAGCTTC	GATCCTGACTTCATCAA	GATCATTGTGCCTTCAA	GATCTGATGCAGACATA	GATCTGGAAAGTACATA	GATCCAAAGCTGCAAGT	GATCTGCGCATCCCAGT	GATCTGATGATCATTTT	GATCATTTTCTTTTCCC
CTG1027512	1406	6	1.45891	T16K5.140 putative protein predicted protein, Arabidopsis thaliana	At3g49790	vinifera	GATCTCTCCTACACAAG	GATCCTGTGAGATCTAG	GATCTAGGCGCTAAAGT	GATCCGGTTTGTATTTT	GATCAGCCCTGCATCTG	GATCCTCGCATGTAGAA	GATCTAATGTATTCGTT
CTG1026742	62	3490	4.74862e-105	F12F1.24 putative aspartic proteinase similar to GB:AAC49730;supported by full-length cDNA: Ceres:8972.	At1g11910	D8909-15 (V. rupestris 'A. de Serres' x V. arizonica )	GATCCAGAGGGGTCCTC	GATCAAAAACTTTACCA	GATCACAAAGCTCATTC
CTG1029716	54	9	4.28528e-101	T23E18.9 hypothetical protein contains similarity to 17-beta-hydroxysteroid dehydrogenase type IV GI:2315980 from [Gallus gallus]	At1g76150	vinifera	GATCCCAACCTTCTCAT	GATCCACGCCTTCTATT	GATCATCTGAACCATAT	GATCCAGGCGTTGCAAA	GATCATCCGATGTATCT	GATCACAGAAATGTGGC	GATCATACTGCCTGTCT	GATCCCATGCTCTAATT
CTG1027847	575	70	0	F2P9.2 putative cytochrome P-450 similar to cytochrome P-450 GB:AAB37231 from [Phalaenopsis sp. SM9108]	At1g74110	vinifera	GATCATAGATGAGCACA	GATCTTTAGAGGGACTG	GATCTTAGGTTGGCACC	GATCTCATCCATGATTT	GATCCATGCATTGTACA
CTG1027882	240	10	7.99689e-85	F5O24.180 putative protein ribosomal protein S8 - Zea mays, PIR:T04088;supported by full-length cDNA: Ceres:29997.	At5g20290	vinifera	GATCCAGAGGAAGAAGG	GATCGACCAGTAACTTG	GATCAATGATCATACTA	GATCATACTACTGGTAT
CTG1026943	4780	291	9.45406	MDC16.8 hypothetical protein predicted by genemark.hmm	At3g13960	vinifera	GATCATATGGGCCGGAG	GATCCCATTTTACGTCT
CTG1026955	4780	291	7.64796	MDC16.8 hypothetical protein predicted by genemark.hmm	At3g13960	vinifera	GATCATATGGGCCGGAG	GATCCCATTTTACGTCT
CTG1027436	291	4780	7.25575	MDC16.8 hypothetical protein predicted by genemark.hmm	At3g13960	vinifera	GATCACAGATGTCATCC	GATCAGTGGTGATGGTG
CTG1026997	453	16	9.11467e-42	MYH19.110 thioredoxin ; supported by full-length cDNA: Ceres: 7791.	At5g39950	vinifera	GATCTGTTGTGTCGGGT	GATCTGGAGTCAATGTA	GATCGATGTTGATGAGT	GATCGGGGCCAAGAAGG	GATCAAATGATTCGATG
CTG1029443	687	6	5.81381e-65	F9K20.14 Expressed protein ; supported by full-length cDNA: Ceres: 230925.	At1g78815	vinifera	GATCTCCATCCTTTTTC	GATCCTCTGCTGAAGAT	GATCAGCAGCAGCAACC	GATCAGTTCGGAAAGAC	GATCATGGTCAAGTCTT	GATCGAAGAAGCGAAAG
CTG1029267	114	25	0.0109863	T16B12.10 unknown protein ;supported by full-length cDNA: Ceres:10986.	At2g31090	vinifera	GATCGTCGGGTTGTTGT	GATCAAGGCCCCCATTC	GATCCCTTGTTAGCCTT	GATCTGTGTGAATGAAT
CTG1028210	257	20	2.03545e-47	F9O13.13 putative RING-H2 zinc finger protein ;supported by full-length cDNA: Ceres:7201.	At2g15580	vinifera	GATCAAAGAGGAGTGGT	GATCTGCCTGGAGGGGT	GATCTTTGTTTCTTAAC
CTG1031285	166	20	1.01972e-15	F7J7.1 Expressed protein ; supported by full-length cDNA: Ceres: 23587.	At4g21105	vinifera	GATCACCTCGGTTGCCA	GATCTATAATATGGCTC	GATCGGCAGCTAAAATT	GATCTGCTTCTTTGTTT
CTG1027623	3925	20	4.50337e-46	T2P11.7 60s ribosomal protein L34 identical to GB:Q42351, location of EST 105E2T7, gb|T22624;supported by full-length cDNA: Ceres:7182.	At1g26880	vinifera	GATCCAGAAGGCAAAGG	GATCCTAAAGAGGCTAT
CTG1027587	598	11	0	T8H10.120 imbibition protein homolog probable imbibition protein - Brassica oleracea, PIR:S45033; supported by cDNA: gi_15292676_gb_AY050772.1_	At3g57520	vinifera	GATCCAAGCTCCAGGTA	GATCTCTATCAACGAGG	GATCCGGCGGGGGGCTT	GATCGGTAATGAGAACA	GATCTGTACTCCGTGCC	GATCCAGCACGAGATGG	GATCTCCAACTGCAACA	GATCTTCATCTCTATTT
CTG1027730	621	10	3.3513e-62	T30A10.80 nucleoside-diphosphate kinase ;supported by full-length cDNA: Ceres:30158.	At4g09320	vinifera	GATCAAGCCCGACGGCG	GATCATTGGCAGATTTG	GATCTATGAGTAAAAGT	GATCCTGAGAGGATCTG	GATCTGTTTCCCAAGTT	GATCTATATGATTAGCA
CTG1027731	621	10	3.44043e-62	T30A10.80 nucleoside-diphosphate kinase ;supported by full-length cDNA: Ceres:30158.	At4g09320	vinifera	GATCAAGCCCGACGGCG	GATCATTGGCAGATTTG	GATCTATGAGTAAAAGT	GATCCTTAGAGAGGATC	GATCTGTTTCCCAAGTT	GATCTATATGATTAGCA	GATCNACCTTAATACTA
CTG1028184	266	21	2.59675e-62	T19F11.6 unknown protein similar to hin1 GB:CAA68848 [Nicotiana tabacum];supported by full-length cDNA: Ceres:8166.	At3g11660	vinifera	GATCGGCATCTACTATG	GATCATCACCTGGTCAC	GATCATCAAGATTGATG
CTG1027693	196	5	3.3973e-59	F19H22.20 H+-transporting ATPase 16K chain P2, vacuolar ;supported by full-length cDNA: Ceres:31833.	At4g38920	vinifera	GATCCGGTCCGTTTCTC	GATCGTTCCAGTTGTTA	GATCGTCGGTGATGCTG	GATCCTCATTCTCATCT	GATCGAGCAGGTAGAAT
CTG1027458	182	35	3.60657e-177	F10M23.190 putative protein ; supported by cDNA: gi_15810138_gb_AY056134.1_	At4g26850	vinifera	GATCTGCTCTTCCTCGC	GATCAACCAATCCGTAT	GATCTCTCGCTTTAGCC	GATCAATCAATCCGTAT	GATCTCTCGCTTTAGCC	GATCGTATGCAGAAAGG	GATCGACCGCGAAAGCT	GATCTTTGAGCTGTTAA
CTG1027543	6122	14	2.83904e-87	F20D23.12 putative glutathione transferase Second of three repeated putative glutathione transferases. 72% identical to glutathione transferase [Arabidopsis thaliana] (gi|4006934). Location of ests 191A10T7 (gb|R90188) and 171N13T7 (gb|R65532)	At1g17180	vinifera	GATCCACAATGGAAAGC	GATCGCTTGGACCAAGA
CTG1027395	472	23	5.09502e-28	F12M12.200 heat shock protein 17 ; supported by cDNA: gi_15294149_gb_AF410266.1_AF410266	At3g46230	vinifera	GATCCCGTACTCGCTCG	GATCCTGCCAGTAGTCA	GATCGCACGGCCATCGT	GATCCATTGGAGGGCAA	GATCGGAGTAATGATTA	GATCAGTGGAGATAGGA	GATCAGCGGCCGAGGGT	GATCAAGGTTTGGTTCT
CTG1027329	187	27	5.74358e-47	T14D3.80 lipoxygenase AtLOX2 ; supported by cDNA: gi_431257_gb_L23968.1_ATHATLO	At3g45140	vinifera	GATCCTGCCAGTAGTCA	GATCGCACGGCCATCGT	GATCCATTGGAGGGCAA	GATCCCTTAATAAAGGC
CTG1026118	178	16	1.151e-51	T28M21.22 unknown protein ;supported by full-length cDNA: Ceres:5046.	At2g40060	D8909-15 (V. rupestris 'A. de Serres' x V. arizonica )	GATCTACAACAGCGCCT	GATCTATGTCTCCGGCG	GATCAGCATGAATTCTC	GATCGGATGGTCCGATT	GATCAGGATAAGAAGCC	GATCCAAGGGCCCAAGC	GATCGGTGGTTTATGTG
CTG1028485	178	16	1.84481e-51	T28M21.22 unknown protein ;supported by full-length cDNA: Ceres:5046.	At2g40060	vinifera	GATCTACAACAGCGCCT	GATCTATGTCTCCGGCG	GATCAGCATGAATTCTC	GATCGGATGGTCCGATT	GATCAGGATAAGAAGCC	GATCCAAGGGCCCAAGC	GATCGGTGGTTTATGTG	GATCTTGCTTATCAGAA
CTG1029927	335	4	7.09918e-42	F14O13.9 NAD dependent epimerase, putative contains Pfam profile: PF01370 NAD dependent epimerase/dehydratase family; supported by cDNA: gi_13877894_gb_AF370210.1_AF370210	At3g23820	vinifera	GATCATCTTCCATCACA	GATCAATCGGTCGATGC	GATCTATGAAGGGTTGA	GATCAGCCGTTCGATTT
CTG1027016	64	262	1.54055e-50	T5J17.4 Expressed protein ; supported by full-length cDNA: Ceres: 114014.	At4g39955	vinifera	GATCGATCAACTCTCAA	GATCAACTCTCAAGTTC	GATCGGAAAACTGCTGG	GATCTGATGCTGCCGCG	GATCATATGGGGAGACC	GATCTTTCATTTTCCTT
CTG1026807	6	76	4.78579e-44	T29J13.10 putative protein predicted proteins - Arabidopsis thaliana	At5g19590	D8909-15 (V. rupestris 'A. de Serres' x V. arizonica )	GATCTATGCCCCTCACA	GATCTTGGGGGAGTAGG
CTG1032612	76	6	8.11465e-45	T29J13.10 putative protein predicted proteins - Arabidopsis thaliana	At5g19590	vinifera	GATCTCCGGCAAGATTG	GATCGGTTATGTAATTT
CTG1040061	76	6	1.08885e-44	T29J13.10 putative protein predicted proteins - Arabidopsis thaliana	At5g19590	vinifera	GATCTCCGGCAAGATTG	GATCGGTTATGTAATTT
CTG1028062	178	30	1.20891e-179	T24D18.26 unknown protein	At1g16180	vinifera	GATCTGCTCGGATCGCA	GATCGCATATTGTGGTC	GATCGTTTCATGGATTC	GATCAATCATTTTCACA	GATCCTCGTGATGGCAT	GATCTTTACGTTCTTCC	GATCGTGACTGGATGGG	GATCAGATACGAGCAAT
CTG1027812	77	14	4.93576	MGH6.20 putative CREB-binding protein similar to CREB-binding protein GB:S39162 from [Homo sapiens]	At3g12980	vinifera	GATCTGTAGTCCTTCGG	GATCGAATAGATCGTAT	GATCGTATAACGATCTA	GATCTATGTTTTGATGG	GATCTGATCGGAGCTAG	GATCGGAGCTAGATTTC	GATCTTTGTTTCTGATG	GATCGCACGGGGGTTTG	GATCGTCAAAGGTACAC	GATCAAATAATTTACAC	GATCTGTTTTCATTCCT
CTG1027483	58	28	1.3599e-160	F2A19.40 cysteine synthase AtcysC1 ;supported by full-length cDNA: Ceres:32851.	At3g61440	vinifera	GATCTGCCCAAGGATCT	GATCTTCCAGGGACCAA	GATCACAGATGCAGAAA	GATCACTCCTGGGAAGA	GATCCCACCAAGGGGAT	GATCTGTATATTGTCTG
CTG1026987	4218	13	7.99315	F28A21.180 myb - like protein transforming protein myb, Homo sapiens, PIR2:S11198; supported by cDNA: gi_15375282_gb_AF176003.2_AF176003	At4g18770	vinifera	GATCACCACCACCATGT	GATCCATTTGTAAGGCT
CTG1027341	589	25	0	F1O11.16 enolase (2-phospho-D-glycerate hydroylase) ; supported by cDNA: gi_15809969_gb_AY054253.1_	At2g36530	vinifera	GATCGAAGTGACGACAA	GATCTTCGACAGCCGTG	GATCTGACTTCCTTGGG	GATCGACAATTTCATGG	GATCACAAAAAATATCT	GATCAGGATGATTGGGA	GATCTCCTTGTTACAAA	GATCAAGACTGGAGCTC	GATCGAAGAAGAGCTTG	GATCTGCAGCTGTGTAT	GATCGACTCCTTGTGTT
CTG1027203	1809	22	6.94624e-159	MAC12.28 chalcone synthase (naringenin-chalcone synthase) (testa 4 protein) (sp|P13114) ;supported by full-length cDNA: Ceres:38370.	At5g13930	vinifera	GATCAAAGCACCTATCC	GATCCATCAAAAGAGAG	GATCAAGAAACGTTACA	GATCCTGAAAGAGAACC	GATCACCCACCTAGTCT	GATCACTGCTGTTACTT	GATCCCAGGGGTGGAGA	GATCAAGTTGAGGAAAA
CTG1027712	599	5	1.01318e-102	F16P2.36 putative tropinone reductase	At2g29260	vinifera	GATCAGATGCTCAGTAA	GATCCGAAGGAGGTGTC	GATCCTGTCTTTTTCCT
CTG1027498	169	58	9.60951	F18D22.70 alpha-hydroxynitrile lyase-like protein alpha-hydroxynitrile lyase HNL4 - Manihot esculenta, EMBL:AJ223281; supported by cDNA: gi_15028130_gb_AY046015.1_	At5g10300	vinifera	GATCTTCTTCTTTCTTA	GATCAGGATGAGACCAA	GATCAGGCTGTGGTGGA	GATCAGGAAACAAACAG	GATCAAATCATAATATA
CTG1029560	191	17	1.10291e-175	F3K23.28 putative phosphatidylinositol/phosphatidylcholine transfer protein	At2g21520	vinifera	GATCCTTACAAACTTAT	GATCGGTATGTTAAATA	GATCTCATTATGCGGCT	GATCCCAAAACAACTTC	GATCAGGGAGGTTGCCT	GATCTGAAGCTGAAGAT	GATCATGATGAAAATAT	GATCTCCTCTCCTCTGT	GATCCCTTTTCAATGTC
CTG1027317	40	22	2.99027e-153	MAC12.28 chalcone synthase (naringenin-chalcone synthase) (testa 4 protein) (sp|P13114) ;supported by full-length cDNA: Ceres:38370.	At5g13930	vinifera	GATCAAAGCACCTATCC	GATCAAGAAACGTTACA	GATCCTGAAAGAGAACC	GATCACCCACCTAGTCT	GATCACTGCTGTTACTT	GATCCCAGGGGTGGAGA
CTG1031444	39	7	1.87785e-24	MRH10.8 putative protein similar to unknown protein (pir||T00965);supported by full-length cDNA: Ceres:777.	At5g43970	vinifera	GATCGCCGGCACCACTT	GATCGCGAGCAGCAGAT	GATCACAAAGACGCAGT	GATCTATCTGTCAGTAG
CTG1027111	1639	28	7.76139e-31	MLE2.16 putative protein contains similarity to ATFP3; supported by cDNA: gi_13430829_gb_AF360327.1_AF360327	At5g63530	vinifera	GATCCCGAAACCGCCGG	GATCTAAAGGCGTCTCA	GATCCGCCGAAGCTGGT	GATCGTGAAGCAAGAGC
CTG1025659	154	10	2.58551e-134	T7A14.12 1-aminocyclopropane-1-carboxylate oxidase Identical to 1-aminocyclopropane-1-carboxylate oxidase (ACC oxidase) gb|X66719 (EAT1). ESTs gb|T43073, gb|T5714, gb|R90435, gb|R44023, gb|AA597926, gb|AI099676, gb|AA650810 and gb|29725 come from this gene	At1g05010	aestivalis	GATCCCCCGGGCTGCAG	GATCAAGGGTCTGAGAG	GATCAGCTTGAGGTGAT	GATCACCAATGGCAAGT	GATCGCCCAAACTGATG
CTG1025845	154	10	1.73531e-136	T7A14.12 1-aminocyclopropane-1-carboxylate oxidase Identical to 1-aminocyclopropane-1-carboxylate oxidase (ACC oxidase) gb|X66719 (EAT1). ESTs gb|T43073, gb|T5714, gb|R90435, gb|R44023, gb|AA597926, gb|AI099676, gb|AA650810 and gb|29725 come from this gene	At1g05010	D8909-15 (V. rupestris 'A. de Serres' x V. arizonica )	GATCAAGGGTCTGAGAG	GATCAGCTTGAGGTGAT	GATCACCAATGGCAAGT	GATCGCCCAAACTGATG	GATCTGTTGTTGAAAGT
CTG1027790	154	10	4.60478e-137	T7A14.12 1-aminocyclopropane-1-carboxylate oxidase Identical to 1-aminocyclopropane-1-carboxylate oxidase (ACC oxidase) gb|X66719 (EAT1). ESTs gb|T43073, gb|T5714, gb|R90435, gb|R44023, gb|AA597926, gb|AI099676, gb|AA650810 and gb|29725 come from this gene	At1g05010	vinifera	GATCAAGGGTCTGAGAG	GATCAGCTTGAGGTGAT	GATCACCAATGGCAAGT	GATCGCCCAAACTGATG
CTG1030011	130	10	1.09888e-85	T6K21.1 Expressed protein ; supported by cDNA: gi_13430529_gb_AF360177.1_AF360177	At4g17890	vinifera	GATCCGAGTAAAGCCAA	GATCTCTTTGGTCACAG	GATCAATCGGCTCTCTT	GATCTTCAAGACAGAAT
CTG1030064	101	9	3.09233e-91	MFC19.8 putative protein similar to unknown protein (pir||T05524);supported by full-length cDNA: Ceres:767.	At5g45410	vinifera	GATCCTCTGGCTATCAA	GATCAAACTGGTAAGTG	GATCTTATGGTATTTTG
CTG1027482	39	28	1.3366e-67	F2A19.40 cysteine synthase AtcysC1 ;supported by full-length cDNA: Ceres:32851.	At3g61440	vinifera	GATCACAGATGCAGAAG	GATCACTCCTGGGAAGA	GATCCCACCAAGGGGAT	GATCCAGGTTTCTAGTG	GATCTGTATATTGTCTG
CTG1025855	4654	18	1.50241e-06	F3L24.28 metallothionein-like protein similar to metallothionein GB:JQ2128 [Glycine max]; supported by cDNA: gi_14335167_gb_AY037263.1_	At3g09390	D8909-15 (V. rupestris 'A. de Serres' x V. arizonica )	GATCCTAGAGCCGTGTT	GATCCCACCCCTTTTCC	GATCGGAGATGAGCCTG	GATCCATGCAACTGCTA
CTG1026972	4654	18	1.17186e-06	F3L24.28 metallothionein-like protein similar to metallothionein GB:JQ2128 [Glycine max]; supported by cDNA: gi_14335167_gb_AY037263.1_	At3g09390	vinifera	GATCCTAGAGCCGTGTT	GATCCCACCCCTTTTCC	GATCGGAGATGAGCCTG	GATCCATGCAACTGCTA
CTG1027335	4654	18	8.30706e-06	F3L24.28 metallothionein-like protein similar to metallothionein GB:JQ2128 [Glycine max]; supported by cDNA: gi_14335167_gb_AY037263.1_	At3g09390	vinifera	GATCCCACCCCTTTTCC	GATCGGAGATGAGCCTG	GATCCATGCAACTGCTA
CTG1030087	38	6	9.2095e-119	MUG13.14 GTP-binding protein (gb|AAD09203.1) ;supported by full-length cDNA: Ceres:6734.	At5g05000	vinifera	GATCAGGCACTTGAGAT	GATCATAAAACGATTTC	GATCAGAGGCTCTCATG	GATCGGGAGCTCGGTTA	GATCCCCAATTTAGTCA	GATCGTGGTAAAACTTT
CTG1028189	10	2220	2.23205	MXC9.22 unknown protein	At5g12260	vinifera	GATCAGGTGGTGGTGGG	GATCGTATGGTGGTGGT	GATCGTATGGTGGCGGA
CTG1029336	67	5	3.28457e-35	F4I18.37 T3F17.37 unknown protein ;supported by full-length cDNA: Ceres:13925.	At2g45980	vinifera	GATCATCGTTCCTCCCG	GATCCATAATGAACATG	GATCTTTACTAAAGGAG	GATCGTGGCAAAGGTTT	GATCTACCACATATGAT	GATCTAGTTGAACCTCC	GATCACCTATTTTTCTT
CTG1026622	1774	6	1.19867e-54	T24A18.80 translation initiation factor ; supported by full-length cDNA: Ceres: 5206.	At4g27130	D8909-15 (V. rupestris 'A. de Serres' x V. arizonica )	GATCTTTAGGTTTCTCG	GATCTAGGGTTTCTTAG	GATCAGGTCTGATTACT	GATCAATTTCCAACAGC	GATCCCCACTGCTTTTG	GATCCGTTTGCTGAGGC	GATCCTCAAGGACCTCA	GATCAGCGAAAGAATGT	GATCGATTTCTGACAGG
CTG1027154	1774	6	4.45324e-50	T24A18.80 translation initiation factor ; supported by full-length cDNA: Ceres: 5206.	At4g27130	vinifera	GATCTAGGGTTTCTTAG	GATCAGGTCTGATTACT	GATCAATTTCCAACAGC	GATCCCCACTGCTTTTG	GATCCGTTTGCTGAGGC	GATCCTCAAGGACCTCA	GATCAGCGAAAGAATGT	GATCGATTTCTGACAGG
CTG1027158	1774	6	2.89866e-54	T24A18.80 translation initiation factor ; supported by full-length cDNA: Ceres: 5206.	At4g27130	vinifera	GATCCTCGTGCCGAATT	GATCTAGGGTTTCTTAG	GATCAGGTCTGATTACT	GATCAATTTCCAACAGC	GATCCCCACTGCTTTTG	GATCCGTTTGCTGAGGC	GATCCTCAAGGACCTCA	GATCAGCGAAAGAATGT	GATCGATTTCTGACAGG
CTG1028023	332	29	0	MBG8.23 pyruvate decarboxylase (gb|AAB16855.1)	At5g54960	vinifera	GATCGGCGTCAGGGATG	GATCACCTGATCGCCGA	GATCGCCGAGCCGGGGC	GATCGACACTGCTATAT	GATCCATTGGATGGTCA	GATCCGATGTGGGCAGA	GATCGCGAGTTTCTGCT	GATCAGAAGCTGGAGCA
CTG1030885	91	27	1.30624e-74	T2K12.5 MAH20.20 flavonol synthase (FLS) (sp Q96330) ;supported by full-length cDNA: Ceres:23924.	At5g08640	vinifera	GATCATGGTATATCTCC	GATCCTTCAACTGGTAA	GATCTGGCCCCAAACCC	GATCAAATTGAGGTGCT	GATCGGACCTCTTCCAG	GATCAAACTTTGTATTG
CTG1028435	643	4	0	MAE1.10 ABC transporter homolog PnATH - like PnATHABC transporter homolog, Populus nigra, EMBL:AB041505	At5g60790	vinifera	GATCGTGTATATGAGCG	GATCGCATCTTAGTTGT	GATCTGTTTCCTATTGA	GATCATCTATATCACTA	GATCTCCCAGAGGATTA	GATCAAGGCAAGGGGTT
CTG1027479	2235	15	3.83837e-68	T12J5.9 M4E13.150 plasma membrane intrinsic protein (SIMIP) ;supported by full-length cDNA: Ceres:7108.	At4g35100	vinifera	GATCTTCACTTGGTGGT	GATCTTCTGGGTCGGAC	GATCATTCCGCAGCAAC	GATCCAGGACAAGGAGG	GATCTTCGCTGGTAAGC
CTG1033916	9	29	7.48508e-79	K14B20.10 kinesin-like calmodulin-binding protein ; supported by cDNA: gi_1237101_gb_L40358.1_ATHKINHC	At5g65930	vinifera	GATCTGAACAACGACAT	GATCTCATTTGATTCTT	GATCTTGCTGGTTCAGA	GATCACATCTATGTATC
CTG1030600	523	5	8.02384e-170	T25K16.8 pyruvate dehydrogenase E1 alpha subunit identical to pyruvate dehydrogenase E1 alpha subunit GB:AAB86803 GI:2454182 from [Arabidopsis thaliana]; supported by cDNA: gi_15450706_gb_AY052721.1_	At1g01090	vinifera	GATCACGTTCACGCGCT	GATCCGGAGATTTGGAA	GATCCTGATGAGCTCCG	GATCCCCTCACAGCCTT	GATCCAAAAGGCTTTGG	GATCCCAAATTCACTGA
CTG1036321	72	6	3.12515e-18	T23J18.15 unknown protein contains similarity to eukaryotic initiation factor 4B GI:6739515 from [Triticum aestivum]; supported by cDNA: gi_14335083_gb_AY037221.1_	At1g11480	vinifera	GATCACAGGGTAGAAGC	GATCAGAAGACAACTGA	GATCCCTTATTGTGGTT
CTG1030461	424	19	4.79512e-135	MDJ22.16 glucosyltransferase-like protein ; supported by cDNA: gi_16648763_gb_AY058158.1_	At5g22740	vinifera	GATCAGCTACTCATGCC	GATCTTGCCGTCCGTGC	GATCTTCAGGTGAAAAG	GATCTACAGCTTCTTCT	GATCGTGGCCCATATGG	GATCCCAGAGGTTGAGA	GATCGGAGACAGAATCA	GATCACTTCGGGAAAAA
CTG1028251	21	4	0	MRO11.10 Expressed protein ; supported by cDNA: gi_15451225_gb_AY054693.1_	At5g23860	vinifera	GATCGAAGATGCGAGAG	GATCGGTGCCAAATTCT	GATCTTGAGCCAGGCAC	GATCCGGGATGTACGGT	GATCGACGCGGTGCTTG	GATCTGGCATGGGTACT	GATCAGGGAGGAATACC	GATCGAATGATGCTTAC	GATCTGAACCATCTGAT	GATCTATCTTAGTTCTA	GATCATAGTATTGTTCC
CTG1027361	4745	67	6.26208	F5O24.140 seed imbitition protein-like seed imbitition protein Sip1 - Hordeum vulgare, EMBL:M77475	At5g20250	vinifera	GATCACACCCTTTTCCC	GATCGGAGACGAGCCTG	GATCCATGCAACTGCTA
CTG1027872	218	8	2.6907e-81	F9D16.100 putative protein chS-Rex-b - Gallus gallus (chicken),gb:L10333;supported by full-length cDNA: Ceres:39185.	At4g23630	vinifera	GATCCAAGTCCGATAAA	GATCTCTGCCGGAGTAC	GATCCATTCCTGCAGGC	GATCCTGGGGAGTTGCT	GATCGCATTGACCCATT	GATCAAGAAGCAGTATG	GATCCCTAAAGTACCCT	GATCCTCTGCTTGTTTG
CTG1025684	139	18	1.1951e-114	F28P10.130 chlorophyll a/b-binding protein ; supported by cDNA: gi_13265500_gb_AF324692.2_AF324692	At3g54890	aestivalis	GATCGAATTCCTGGCCA	GATCAAAAATGGCCGCC	GATCAATTATGCCTTGA	GATCCATACCCCACCGT	GATCTATGTATGATAAT	GATCCAAAAACTATTGT
CTG1027828	139	18	1.37516e-114	F28P10.130 chlorophyll a/b-binding protein ; supported by cDNA: gi_13265500_gb_AF324692.2_AF324692	At3g54890	vinifera	GATCGAATTCCTGGCCA	GATCAAAAATGGCCGCC	GATCAATTATGCCTTGA	GATCCATACCCCACCGT	GATCTATGTATGATAAT	GATCCAAAAACTATTGT	GATCAAGAGGAATGTAT
CTG1027448	109	11	0	MUF9.8 translation elongation factor eEF-1 alpha chain (gene A4) ; supported by cDNA: gi_13430509_gb_AF360167.1_AF360167	At5g60390	vinifera	GATCTACAAGCTTGGAG	GATCTGCTGCTGCAACA	GATCTCAAGCGTGGCTT	GATCCTGCCAAGGAGGC	GATCATGACCAAGATTG	GATCCTTCGGGAGCCAA	GATCAACTGTTATACTT
CTG1026236	15	1189	1.14792e-96	T4L20.250 Putative S-phase-specific ribosomal protein	At4g34670	D8909-15 (V. rupestris 'A. de Serres' x V. arizonica )	GATCAAATTTGGGAGCT	GATCTTGACTTTTCGAA	GATCACAGGATGCGGCT	GATCTGACGGATCTGAC	GATCTGACTGGATTGGG	GATCTTCCTGTAGGCAT	GATCCTCATCGTTCTGA	GATCAGCCAGGGAAATC
CTG1027839	1189	15	6.49779e-107	T4L20.250 Putative S-phase-specific ribosomal protein	At4g34670	vinifera	GATCTTCAGCGTCAGAA	GATCTTCAGAATGATGA	GATCATGCCTACAGGAA	GATCCGACTGAGAGCTG	GATCCGTCAGATCCGCC	GATCCGCCGCAAGATGA	GATCTGAAAGAGTTGGT	GATCTTGAAAGCTCCCA	GATCTTGGAAAGTTGAT
CTG1027840	1189	15	6.30989e-90	T4L20.250 Putative S-phase-specific ribosomal protein	At4g34670	vinifera	GATCCTTAGACCTAGCT	GATCTTCAGCGTCAGAA	GATCTTCAGAACGATGA	GATCATGCCTACAGGAA	GATCCGACTGAGAGCTG	GATCCGTCAGATCCGCC	GATCCGCCGCAAGATGA	GATCTGAAAGAGTTGGT	GATCTTGAAAGCTCCCA	GATCTTGGAAAGTTGAT
CTG1028065	2000	4	1.40246e-58	F10A8.7 unknown protein ;supported by full-length cDNA: Ceres:17996.	At2g01190	vinifera	GATCAGAAATTGGGGAT	GATCAGATCAAGGGATG	GATCAAGGGATGCCGGT	GATCCAAACTCCCGGAT	GATCAGCAGCAGCAGCA	GATCCACAGTACCCCAT	GATCCCAAGCACCTTCT	GATCCATCACCCATCAC	GATCCGGCTCATGCCCA	GATCAGAACTTCTCAGC
CTG1029416	448	8	2.38782e-109	MPA24.1 K21L13.4 auxin-induced protein IAA9 (pir||T05902) ;supported by full-length cDNA: Ceres:31563.	At5g65670	vinifera	GATCTTCGGTTCTTTCT	GATCACAATCTCCTGAA	GATCACGACTAATAACA	GATCATTTAGGAAGAAT	GATCCCATGGAACTCCA	GATCTTCTACATGGATC	GATCAGAGTATGTGCTT	GATCATGGTTAGCTGCT	GATCAAAAACCAGTTGG
CTG1027444	14976	1634	1.38446e-44	T2E22.18 basic chitinase identical to basic chitinase GB:AAA32769 GI:166666 [Arabidopsis thaliana] (Plant Physiol. 93, 907-914 (1990)); supported by cDNA: gi_15451095_gb_AY054628.1_	At3g12500	vinifera	GATCTTGTAAACAATCC	GATCTTACCACCGGCAG	GATCTTCTGATATATGA
CTG1025817	484	5	0.489193	F25L23.100 putative protein several hypothetical proteins - Arabidopsis thaliana	At3g59240	aestivalis	GATCTGTGATGAAGGCT	GATCTAGGGTTTTTGAT
CTG1027940	5	484	1.28559	T3P18.8 hypothetical protein similar to hypothetical protein GB:CAA22161 GI:3892711 from [Arabidopsis thaliana]	At1g62520	vinifera	GATCCAACACTACTATC	GATCCGAACACAAATGC
CTG1027586	76	93	7.06352e-110	F14M19.90 xyloglucan endo-1,4-beta-D-glucanase (XTR-6) ; supported by cDNA: gi_1244757_gb_U43488.1_ATU43488	At4g25810	vinifera	GATCTCTCTTATGGCTG	GATCCTTACACAGTCCA	GATCTTGGCTGATAACT	GATCATATATTCAGCTG
CTG1027848	575	39	4.52797e-44	F21F23.15 cytochrome P450, putative similar to cytochrome P450 GI:349717 from [Zea mays]	At1g13710	vinifera	GATCTCATCCATGATTT	GATCCATGCATTGTACA
CTG1028035	32	4	0	F22I13.8 probable H+-transporting ATPase H+-transporting ATPase (EC 3.6.1.35) 57K chain - Arabidopsis thaliana, PIR2:A31886; supported by cDNA: gi_14517367_gb_AY039518.1_ ;contains non-consensus AA acceptor splice site	At4g38510	vinifera	GATCCAGACAGGGATTT	GATCCCTCTTTTTTCTG	GATCAATGGAGAGAGTG	GATCTGGCAACAATTTA	GATCTCACGGGTTATAT	GATCATGCCGATGTATC	GATCTGCTATATCTGGA	GATCTGGCATGGACGCT	GATCAGTACTACAGTAG
CTG1026811	614	7	4.22817e-28	F18L15.160 dTDP-glucose 4-6-dehydratases-like protein dTDP-glucose 4-6-dehydratases homolog - Arabidopsis thaliana,PIR:S58282;supported by full-length cDNA: Ceres:31901.	At3g46440	D8909-15 (V. rupestris 'A. de Serres' x V. arizonica )	GATCAGCATGGTGGAAA	GATCCTCGCCAGAGGAA	GATCTGTTTTCCCAGTT	GATCTTCCCTCCATGTT
CTG1027895	614	7	0	F18L15.160 dTDP-glucose 4-6-dehydratases-like protein dTDP-glucose 4-6-dehydratases homolog - Arabidopsis thaliana,PIR:S58282;supported by full-length cDNA: Ceres:31901.	At3g46440	vinifera	GATCACAATTCAGTTAC	GATCGAAAGATAACCTG	GATCAAATATACCATCT	GATCCTCTTGTGCATCC	GATCAGCATGGTGGAAA	GATCCTCGCCAGAGGAA	GATCTTCCCTCCATGTT
CTG1025597	279	20	2.27381e-93	F27L4.1 T29E15.30 hypothetical protein	At2g23810	aestivalis	GATCTCTTTTGTGGTTT	GATCGGGGCCTGTTGCA	GATCGTGCTTCTCTTCT	GATCAAGAGCTGTTTGC	GATCATTTCCAATAGGT	GATCCACTAGTTCTAGA
CTG1025577	182	30	7.12099e-178	F10M23.190 putative protein ; supported by cDNA: gi_15810138_gb_AY056134.1_	At4g26850	aestivalis	GATCTGCTCTTCCTCGC	GATCAACCAATCCGTGT	GATCTCTCGCTTTAGCC	GATCAATCAATCCGTAT	GATCTCTCGCTTTAGCC	GATCGTATGCAGAAAGG	GATCGACCGCAAAAGCT	GATCTTTGAGCTGTTAA
CTG1029366	39	4	2.84761e-78	MRO11.10 Expressed protein ; supported by cDNA: gi_15451225_gb_AY054693.1_	At5g23860	vinifera	GATCCTCGCCATGGGAG	GATCTGGTCTCGGAATA	GATCCTTGTTTTTGTTC
CTG1031071	28	14	1.29225e-26	F10A16.10 unknown protein ; supported by full-length cDNA: Ceres: 28024.	At3g05810	vinifera	GATCGAAAATGGCGTGG	GATCTTGAGACACACCC	GATCCAAGGATTTGCTG
CTG1028028	242	13	4.20507e-18	F22L4.5 unknown protein	At1g01490	vinifera	GATCCAGTGAATGTAGT	GATCATCATCATCATCA	GATCTCTCACTCTTTTT
CTG1026924	655	11	3.91226e-132	MOE17.11 unknown protein similar to NA-DAMAGE-REPAIR/TOLERATION PROTEIN DRT100 PRECURSOR GB:Q00874 from [Arabidopsis thaliana]	At3g20820	vinifera	GATCCGATCTTTGAGCG	GATCTTTGAGCGCGCCG	GATCTCGCCTTCCATTT	GATCCTCGACCTCGTCG	GATCACCGGTGTGATCC	GATCCCGGCGGACATCG	GATCTCCGGCAGCATTC	GATCACCGGCGGAATTC	GATCCCGGCTGAACTCG	GATCTGAGCCACAACCA	GATCGATCCCAACTGGG	GATCCCAACTGGGTGGC
CTG1027164	676	5	2.18545e-54	F20O9.210 12S cruciferin seed storage protein	At4g28520	vinifera	GATCAGAACAACAAGAA	GATCGCCTACATGCTCA	GATCATATGCAGCTTGA	GATCTTCCAATCCTAAA	GATCGTTGTTCCACAGA	GATCAAGACCGATGAAA	GATCTTTCGCTCATCCG	GATCTGTTATCACCCTG
CTG1029948	25	35	5.94375e-52	MNI5.1 K6M13.1 amino acid permease 6 (emb|CAA65051.1)	At5g49630	vinifera	GATCTATTCAAGGCCTG	GATCAAGGAAATAGAGA	GATCCTGGCATTTGGTT	GATCAACAAACAGGAAA	GATCACAATTCAAGCAG
CTG1029334	350	36	1.69386e-171	F15H21.9 endo-beta-1,4-glucanase, putative similar to GI:4972236 from [Fragaria x ananassa] (Plant Mol. Biol. 40, 323-332 (1999)); supported by cDNA: gi_13937172_gb_AF372940.1_AF372940	At1g64390	vinifera	GATCCTAATCTCCTGAC	GATCTCGAGCTTACAAT	GATCCAGCAGAGGTCTC	GATCTGATTAGGGTTTT
CTG1027299	1828	4	4.43039e-69	F7B19.13 40S ribosomal protein S16 Same as GB:Q42340;supported by full-length cDNA: Ceres:29241.	At2g09990	vinifera	GATCAACGGCTGCCCAA	GATCCTCCGCTACAAGG	GATCAAGGACATCCTCG	GATCGTACCCTGCTTGT	GATCCTAGGCGCTGCGA	GATCCTGAAGAACGTTG
CTG1032456	149	8	1.9203e-116	T12H20.10 putative aldolase similar to 2,4-dihydroxyhept-2-ene-1,7-dioic acid aldolases functional catalog ID=01.05;supported by full-length cDNA: Ceres:35159.	At4g10750	vinifera	GATCCCTGAAGTCTCGT	GATCGCCGGCCTCGCTG	GATCTGGGTCCACAAGG	GATCATGTTTCCGATGA	GATCGACAGCCCTAAAT	GATCATGTGCCAGGTCG	GATCGAAGACATCGCCG	GATCTGAGCGCGAGTAT	GATCCAGGGAACAAGAA	GATCGGTCAAGTTTTTT
CTG1028650	155	15	3.75651e-102	F5N5.2 unknown protein similar to aluminum-induced protein GB:BAA25999 [Brassica napus]	At3g22850	vinifera	GATCCAACACCACCCAT	GATCATTGTCATAGAAG	GATCAAGTTGTGAGAGA	GATCTCCATGGGAAATT	GATCCTTTCACGGATAA
CTG1027889	232	19	3.54289e-47	F24M12.70 thioredoxin h ;supported by full-length cDNA: Ceres:9189.	At3g51030	vinifera	GATCGGTGTCCACTCTG	GATCATCTCCAGAAGTG	GATCTCATCATGTTTTT
CTG1027234	3760	40	2.60029e-161	T6J4.17 F13B4.26 glyceraldehyde-3-phosphate dehydrogenase, putative similar to glyceraldehyde-3-phosphate dehydrogenase GI:21143 from (Sinapis alba); supported by cDNA: gi_15146235_gb_AY049259.1_	At1g13440	vinifera	GATCGCTGATGGAAATC	GATCGTGATCATCGAAT	GATCATCGAATCGGACT	GATCATGGGGAAGATCA	GATCAAGATCGGAATTA	GATCGGAATTAATGGAT	GATCGGCCGATTGGTGG	GATCCATTCATCACCAC	GATCGACTTGATTGTCC	GATCGTTTGGGCATATG
CTG1027373	3760	40	5.65396e-140	T6J4.17 F13B4.26 glyceraldehyde-3-phosphate dehydrogenase, putative similar to glyceraldehyde-3-phosphate dehydrogenase GI:21143 from (Sinapis alba); supported by cDNA: gi_15146235_gb_AY049259.1_	At1g13440	vinifera	GATCGGCCGATTGGTGG	GATCCATTCATCACCAC	GATCGACTTGATTGTCC	GATCGTTTGGGCATATG
CTG1027462	2884	9	0	T12J5.2 M4E13.140 catalase ; supported by cDNA: gi_15451165_gb_AY054663.1_	At4g35090	vinifera	GATCACAATGGATCCTT	GATCCTTACAAGTATCG	GATCAAGAGGCCCAGTT	GATCCATGCTTTCAAAC	GATCTCTATGACTCGAT	GATCAAGGCTGGAAACT	GATCCTGAACATGAAGA	GATCCACTTGATGTTAC	GATCCTGTTCGTCATGC	GATCCAAGGGTCACCTA	GATCCGCAGTATCTGGA
CTG1029431	19	12	0	F10F5.1 unknown protein ; supported by cDNA: gi_15982810_gb_AY057512.1_	At1g49820	vinifera	GATCAAAGAAGTGGGCG	GATCCTTCGTCATCAAA	GATCATGTGCCGGAGGT	GATCCATACAAAGTATC	GATCACAAGCCCTAGTA	GATCTTCATACTGGTTC	GATCCAGAATTTGGATT	GATCAAGTGAATGATAG	GATCCCAAATTGCCATT	GATCTGAATTGCACTTC
CTG1027240	66	17	1.24181e-11	F3I6.10 putative glycosyl transferase similar to GB:AAC78704	At1g24170	vinifera	GATCGCACGGCCATCGT	GATCATCTTTGGGAGCC	GATCTATACAAACCCCA	GATCCTGGCAGGGAATT
CTG1027554	5994	14	1.14992e-86	F3F9.11 glutathione transferase, putative similar to glutathione transferase GI:2853219 from [Carica papaya]; supported by full-length cDNA: Ceres: 30759.	At1g78380	vinifera	GATCCGAGTAGTAGTAG	GATCCACAATGGGAAAC	GATCTTTGAACTTGGAA	GATCAGGAGGCAGCCAA	GATCGCTTGGACCAAGA
CTG1026054	72	8	6.47388e-65	MMN10.8 actin depolymerizing factor 4 - like protein actin depolymerizing factor 4, Arabidopsis thaliana, EMBL:AF102822;supported by full-length cDNA: Ceres:11691.	At5g59890	D8909-15 (V. rupestris 'A. de Serres' x V. arizonica )	GATCCTACTGAGATTGG	GATCTTGGGTATACTTT
CTG1027175	72	8	9.20099e-65	MMN10.8 actin depolymerizing factor 4 - like protein actin depolymerizing factor 4, Arabidopsis thaliana, EMBL:AF102822;supported by full-length cDNA: Ceres:11691.	At5g59890	vinifera	GATCCTACTGAGATTGG	GATCTTGGGTATACTTT	GATCACTGTTGGTGTTA
CTG1029166	23	4	5.28219e-93	T10M13.9 SAR1/GTP-binding secretory factor ;supported by full-length cDNA: Ceres:94610.	At4g02080	vinifera	GATCTTATTTTTAGGGC	GATCGCTCGAAGAGTCT	GATCAATGAGGCTGTAA
CTG1028324	628	6	3.26243e-99	MJK13.17 putative jasmonic acid regulatory protein similar to jasmonic acid 2 GB:AAF04915 from [Lycopersicon esculentum]; supported by cDNA: gi_12060425_dbj_AB049071.1_AB049071	At3g15510	vinifera	GATCGATCAATGGAGAG	GATCAATGGAGAGCACC	GATCTCTATAAGTTTGA	GATCCCTGGGAACTCCC	GATCAAAACCAATTGGA	GATCATGCATGAGTACA	GATCCTGACAAGGATGA	GATCTCGATGGGGCAAC	GATCACCTCTCCTTGGT
CTG1027151	4416	291	1.49799	T5P19.3 putative protein hypothetical proteins - Arabidopsis thaliana	At3g56585	vinifera	GATCATATGAGCCGGAG	GATCCCATTTTACGTCT
CTG1027849	117	4	2.21447e-57	F15J5.70 ribosomal protein L32 -like protein ribosomal protein L32, human, PIR1:R5HU32; supported by full-length cDNA: Ceres: 271605.	At4g18100	vinifera	GATCGCAAGGTCTCTGT	GATCTATGTTTGCTTAA
CTG1027113	108207	2084	1.12157	T5P19.3 putative protein hypothetical proteins - Arabidopsis thaliana	At3g56585	vinifera	GATCCCTCTCTCTCATT	GATCAGCAATGCCAGTG
CTG1027142	108207	2084	1.98227	T5P19.3 putative protein hypothetical proteins - Arabidopsis thaliana	At3g56585	vinifera	GATCCCTCTCTCTCATT	GATCAGCAATGCCAGTG	GATCCTGGTCATGACTA	GATCTATCAACAGGAGT
CTG1027656	850	12	1.10345e-162	F19H22.190 cysteine proteinase RD19A identical to thiol protease SP:P43296, GI:435618 from [Arabidopsis thaliana];supported by full-length cDNA: Ceres:37132.	At4g39090	vinifera	GATCCGATGACGATATC	GATCACCATCATTTCTC	GATCTTCAAGAGGAGGT	GATCCATCGGCGACTCA	GATCCTTCCAACCAATG	GATCTTCCAGAGGATTT	GATCATGGTGCAGTTAC	GATCACGAGTGCGATCC	GATCCAGAGGAAATGGG	GATCGTGGGAGCTGCAA	GATCAGATTGCTGCTAA	GATCATAAAGAACTCAT
CTG1027334	611	7	5.4844e-30	F2G1.15 40S ribosomal protein S25 ; supported by cDNA: gi_15081637_gb_AY048211.1_	At2g21580	vinifera	GATCCAAAATGGCTCCG	GATCGTTTGAGGATCAA	GATCAATGGCTCACTGG	GATCAGGATGGTGTCTT	GATCCAGACAAGCAATC
CTG1028130	3740	47	3.86364e-73	T21B14.6 omega-6 fatty acid desaturase, endoplasmic reticulum (FAD2) identical to omega-6 fatty acid desaturase, endoplasmic reticulum (FAD2) SP:P46313 [Arabidopsis thaliana (Mouse-ear cress)] (Plant Cell 6:147-158(1994)); supported by full-length cDNA: Ceres: 111219.	At3g12120	vinifera	GATCACATACCTGCAGC	GATCGTGATTACGGGGT
CTG1026878	23	1125	7.40881e-103	F22K20.19 T14N5.18 alcohol dehydrogenase identical to alcohol dehydrogenase GI:469467 from (Arabidopsis thaliana); supported by full-length cDNA: Ceres: 4033.	At1g77120	vinifera	GATCCGGAAGATAACGA	GATCTTGCTACAGCATA	GATCAACCCCGCTGCTC	GATCTAAACCCTAAGAG	GATCATGACAAGCCTAT	GATCAACAAGGCCTTCG
CTG1027412	38	74	3.39074	F2H17.16 phosphoribosylformimino-5-aminoimidazole carboxamide ribotide isomerase identical to AB006139;supported by full-length cDNA: Ceres:2813.	At2g36230	vinifera	GATCAACACCAAACTTT
CTG1027125	94	36	1.71514e-62	F22L4.16 plasma membrane intrinsic protein 1c, putative similar to plasma membrane intrinsic protein 1c GI:472875 from [Arabidopsis thaliana]	At1g01620	vinifera	GATCTACCACCAGCACC	GATCTTTGCCCTTGTCT
CTG1027487	70	2035	5.71247e-14	F26H11.6 hypothetical protein predicted by genefinder; supported by cDNA: gi_15010701_gb_AY045652.1_	At2g21180	vinifera	GATCCTCAGGAAGGAAA	GATCTTAATCTTCTTTT
CTG1029245	25	12	1.29304e-138	F18O19.10 MAP kinase (ATMPK6) identical to GB:Q39026; supported by cDNA: gi_457403_dbj_D21842.1_ATHATMPK6	At2g43790	vinifera	GATCCTCCGTGGGCTGA	GATCGGAAGCCTTTATT	GATCATGTGCATCAGCT	GATCTTGTTGAAAAGAT	GATCCCAGGCAGAGGAT	GATCAGACTTTGGGTGA	GATCAAAATAAAATAAA	GATCTTGATAAGTTCAC	GATCTGTGCTTCTTCTC	GATCTCCTCCTTGAATG	GATCTCTTCAGGGCCAG
CTG1026898	96	24	1.59179e-135	T22F8.130 NAD(P)H oxidoreductase, isoflavone reductase - like protein Pyrc2, Pyrus communis, AF071477	At4g39230	vinifera	GATCTATACGATCACGA	GATCACGAGAGTTTGGT	GATCAAGCAAGTAGATG	GATCTCCACGGTTGGCC	GATCAAGTGAAGATCAT	GATCATTGCTGCCATCA	GATCCTAGAACTTTGAA	GATCTTGTCTCCTTGTG	GATCTACGTACCAGAGG	GATCTTATGCCGATCGA	GATCGATGTTTATGAAA
CTG1029595	109	9	3.24004e-36	T19N18.11 T32M21.10 putative protein NAC2, Arabidopsis thaliana, EMBL:AF201456; supported by cDNA: gi_6456750_gb_AF201456.1_AF201456	At5g04410	vinifera	GATCTCTCAAACCCTGT	GATCCTTCAGGTTTTGA	GATCAAGAGCCTGTGAA	GATCCAAATAAGAGACA	GATCCTTTCGGTGAGTT	GATCCCTACATCCTGTG
CTG1029193	65	5	2.74645e-56	F15J5.70 ribosomal protein L32 -like protein ribosomal protein L32, human, PIR1:R5HU32; supported by full-length cDNA: Ceres: 271605.	At4g18100	vinifera	GATCGAAAGGTTTCTGT	GATCAATAGTTCTTGGG	GATCTGGAAATTATTAG
CTG1026825	5	89	1.98958e-55	F15J5.70 ribosomal protein L32 -like protein ribosomal protein L32, human, PIR1:R5HU32; supported by full-length cDNA: Ceres: 271605.	At4g18100	D8909-15 (V. rupestris 'A. de Serres' x V. arizonica )	GATCTCATCATCAAGTG	GATCAGCCCAAATTCTT	GATCACTTTGGGGCCTC
CTG1027170	621	21	7.7153e-82	F10O3.4 putative photosystem I reaction center subunit II precursor Strong similarity to gb|X14017 from Spinacia oleracea. ESTs gb|R30423, gb|T42998, gb|Z18178, gb|T14133, gb|N65521, gb|T42498, gb|T41918, gb|N38024, gb|R65109, gb|T43849, gb|AA394388, gb|T20925 and;supported by full-length cDNA: Ceres:2757.	At1g03130	vinifera	GATCTCCGACTCAAAAG	GATCCTGATCCTCAACT	GATCCTCAACTCACACT	GATCCCAACACCCCTTC	GATCAAGTACCAGTTTT	GATCTGAATGGTCCATA	GATCATGTCCTCCTTAG
CTG1025993	1001	33	2.63155e-126	AP22.67 cysteine proteinase similar to cysteine proteinase COT44 precursor SP:P25251 from [Brassica napus] (Rape)	At4g36880	D8909-15 (V. rupestris 'A. de Serres' x V. arizonica )	GATCNGCCCATTTTGAC	GATCTCCTCCACATCTT	GATCCCAAGCGAAGATT	GATCAAAGAAGTTGCGG	GATCAGCAGTGCTTGAA	GATCTGCCCCAAACTGT
CTG1027504	1001	33	1.97584e-133	AP22.67 cysteine proteinase similar to cysteine proteinase COT44 precursor SP:P25251 from [Brassica napus] (Rape)	At4g36880	vinifera	GATCTCCTCCACATCTT	GATCCCAAGCGAAGATT	GATCAAAGAAGTTGCGG	GATCAGCAGTGCTTGAA	GATCTGCCCCAAACTGT
CTG1027271	352	23	0.0103784	T17H1.15 T5M2.14 hypothetical protein	At2g07681	vinifera	GATCCAGAAGTAAATTG	GATCGAAAATTTATGAC	GATCCAATGTCACATTC	GATCCATTAATCCAACT	GATCAATTTTTTTGATT	GATCATTTTCTTCTCGG	GATCAATATGGAATTAT	GATCTCTATCTTTCTAC	GATCCCCATGCCTCATT	GATCCAATTGTTGAATA	GATCTCATCAAAGGAAA	GATCCACATAAAAGAGC
CTG1027532	666	201	1.08093e-26	T26I20.6 similar to gibberellin-regulated proteins	At2g14900	vinifera	GATCTCTCAGTCAAAGA	GATCTGATTTCTGTTTT
CTG1028872	18	28	7.87313e-19	F26K10.180 predicted proline-rich protein hydroxyproline-rich glycoprotein precursor - commontobacco, PIR2:S06733	At4g28300	vinifera	GATCGTCATGGACTGCT	GATCAATCAACCAACTA	GATCATGTTGTAAATGT	GATCCAAAGGATGGAGG	GATCGAGAGACAAAGAT
CTG1028878	886	4	7.06566e-20	T17B22.16 unknown protein ; supported by full-length cDNA: Ceres: 18019.	At3g03150	vinifera	GATCTGGAGCAGCAGCT	GATCCTGCTCTGCCAGC	GATCAACTCCCCCCGGG	GATCCAGCCCCAGTCCG	GATCTCAACAAAAGCGC
CTG1029673	389	18	0	F18O21.270 alpha-galactosidase-like protein alpha galactosidase - Phaseolus vulgaris, PIR:T10860	At3g56310	vinifera	GATCATTCAGCTCCATT	GATCCAAAGACTTTTCC	GATCAATATATCATGAA	GATCTGAATGACGAGTG	GATCCTGATATGTTGGA	GATCTTTCTGGAGATGC	GATCTGGTCCCTGCTTT
CTG1027127	4008	10	5.75876e-23	MPO12.130 oleosin ; supported by cDNA: gi_725259_gb_L40954.1_ATHOLEOSIN	At5g40420	vinifera	GATCAATCTTTGCAGTA	GATCACCCTCTTCCCCG	GATCTTCAGCCCAATCC	GATCGTCAACTACCTCC
CTG1028265	69	5	1.15623e-120	MLJ15.16 MFE16.18 Eukaryotic peptide chain release factor subunit 1 (ERF1) fragment identical to Eukaryotic peptide chain release factor subunit 1 (ERF1) GB:P35614 [Arabidopsis thaliana]	At3g26618	vinifera	GATCCCCGTCTTCAGGC	GATCTTATCCAATGTGA	GATCAGTCAGGACACTG	GATCAAAACACCTTCAG	GATCCCAGTTCTGCAGG	GATCATTTGATGAGCTT
CTG1026365	24	11	5.1375e-172	T20K14.100 UDP-glucose dehydrogenase-like protein UDP-glucose 6-dehydrogenase - Glycine max, EMBL:U53418; supported by cDNA: gi_15810322_gb_AY056200.1_	At5g15490	D8909-15 (V. rupestris 'A. de Serres' x V. arizonica )	GATCAAACTTCATACTT	GATCCCTCTGAATCTGC	GATCTTCTTGCCAGAGA	GATCCTCTGTGCCAAAA	GATCTGGATTGAACAGA	GATCCTGAATTGCAGTT
CTG1028950	11	24	0	T20K14.100 UDP-glucose dehydrogenase-like protein UDP-glucose 6-dehydrogenase - Glycine max, EMBL:U53418; supported by cDNA: gi_15810322_gb_AY056200.1_	At5g15490	vinifera	GATCAACTTCCAGATTC	GATCTGTTCAATCCAGA	GATCGGGTCCTCATAGG	GATCTCTTCGGTTAATG	GATCGCCATTCTAGGCT	GATCTTGCAATGAAGAA	GATCTATGACAACATGC	GATCATCCTATATCATT
CTG1036708	10	18	2.19856e-106	F18A8.3 unknown protein	At2g26660	vinifera	GATCGAGGAGACCTTAC	GATCCCAAAGCCGGAGA	GATCAAAATTCGGAAGG	GATCCCACAACTACGGC	GATCCCAGAACTTCCTG
CTG1028188	2202	10	0			vinifera	GATCCTTATGCGCCGCC	GATCCTTTTGCGCCACC	GATCCTTTTGCACCGCC
CTG1031279	13	19	1.77826e-89	T8M16.70 putative protein predicted protein BAA88548.1- Oryza sativa, EMBL:AP000969;supported by full-length cDNA: Ceres:18436.	At3g56740	vinifera	GATCGGGTTTTGGTTTT	GATCTTCTTTGGGATCC	GATCCAAGGTCGTCCTA	GATCCTTGCTCTATCAC	GATCTATCTTGCCAGGG	GATCCCTTGAGAGGCAT
CTG1027647	2048	13	1.30249e-145	MBG8.3 K5F14.12 thiazole biosynthetic enzyme precursor (ARA6) (sp|Q38814) ; supported by cDNA: gi_1113782_gb_U17589.1_ATU17589	At5g54770	vinifera	GATCCACACAAGTCCTC	GATCGTCTCTCGCGAGA	GATCACCTACGCGGACA	GATCATTGAGCAATCCG	GATCTGATTATAAAGGA	GATCGTGAGGCTCACCA	GATCGTCACCGGAATGG
CTG1032666	12	605	6.67054e-134	F14N23.12 hypothetical protein predicted by genefinder; supported by cDNA: gi_15983441_gb_AF424595.1_AF424595	At1g10240	vinifera	GATCAAACAGGGGCAAA	GATCTCTGCTCATCTAT	GATCCAGTTATTACAGT	GATCAAATTTCGATGGT
CTG1026056	5	155	4.35918e-98	F16P2.36 putative tropinone reductase	At2g29260	D8909-15 (V. rupestris 'A. de Serres' x V. arizonica )	GATCCAGGCAATGAAGC	GATCGATGTCCCTAGAA	GATCTCCCACACGGCGA	GATCCACCATCGGAGTT
CTG1027710	155	5	8.50608e-99	F16P2.36 putative tropinone reductase	At2g29260	vinifera	GATCAGATGCTCAGTAA	GATCCGAAGGAGGTGTC	GATCATATCATGCGTGA	GATCCCGTCCCTTTTCC
CTG1031424	60	80	3.03199e-65	K18P6.11 unknown protein ;supported by full-length cDNA: Ceres:6393.	At5g24580	vinifera	GATCCCCATGGATGATG	GATCCAAACCGATTGCT
CTG1028112	44	9	5.96738e-63	F2P16.10 drought-induced protein - like non-consensus AT donor splice site at exon 3, AC acceptor splice site at exon 4, drought-induced protein Di19, Arabidopsis thaliana, EMBL:X78584	At5g26990	vinifera	GATCCTCAATCCAATCC	GATCGCTCATCGGACCA	GATCTCTGTCTATCTTT	GATCTGATATGTTCATG	GATCCATTGTTGTCATC	GATCAGGAAGAGAAGGC	GATCTATGGTTTGTTTG	GATCATAATTAAGGGAG
CTG1027447	8261	56	2.93865e-30	MUF9.8 translation elongation factor eEF-1 alpha chain (gene A4) ; supported by cDNA: gi_13430509_gb_AF360167.1_AF360167	At5g60390	vinifera	GATCTGGCAAGGAGCTT	GATCCATCTGGAGCCAA	GATCTTGGATTTCGGTA
CTG1028299	2523	13	0	F7K15.120 pectinesterase -like protein PECTINESTERASE PPE8B PRECURSOR, Prunus persica, SWISSPROT:PME_PRUPE	At3g43270	vinifera	GATCTGAGCTGGTCCCT	GATCTGGGGCCGGATTT	GATCCAGCTCCCAAAGG	GATCAAGAAGAAGAAAT	GATCTTCTGGCTTCAGT
CTG1034464	74	17	1.07161e-26	F26K9.80 putative protein putative mitochondrial carrier protein At2g47490 - Arabidopsis thaliana, EMBL:AC002535; supported by cDNA: gi_15450963_gb_AY054562.1_	At3g62650	vinifera	GATCACCACCCTCGCTT	GATCCTTCTGGGCGAGA	GATCGGGAAGGAGGAAG	GATCAAGCCTAAGCTCC	GATCATAGAAATCTACA	GATCGTAGGGCGGGGTT
CTG1028855	80	4	8.12936e-157	F8N16.9 chloroplast membrane protein (ALBINO3) identical to GB:U89272;supported by full-length cDNA: Ceres:31457.	At2g28800	vinifera	GATCCGGCTGCCGCTGG	GATCAAGGCCATTCAAG	GATCTGGCATTTCTTGG	GATCCATCTCAAAAGAA	GATCAGCTTCTCAGCCT
CTG1026214	6	49	3.11635e-25	F17I5.3 Expressed protein ; supported by full-length cDNA: Ceres: 24629.	At4g33865	D8909-15 (V. rupestris 'A. de Serres' x V. arizonica )	GATCCAAACAATTAATT	GATCAGCCTTCTACTTT	GATCAGCCCATGAGGGG
CTG1029387	49	6	7.27811e-28	F17I5.3 Expressed protein ; supported by full-length cDNA: Ceres: 24629.	At4g33865	vinifera	GATCCTGAATCTTCTGC	GATCCGGAAGTATGGGC	GATCGTATTGTCTTTAG	GATCAGTGATTACTTGT	GATCTTAATTATGGTAA	GATCCAGGCATGACAGT
CTG1027618	1174	32	3.68812e-20	F6I18.210 hypothetical protein	At4g30880	vinifera	GATCTGGGGGGAATGTT	GATCCTTTGTTGTTTAT
CTG1028956	77	22	1.60054e-78	T16B24.22 unknown protein	At2g39140	vinifera	GATCCGCCGCAACGCCT	GATCCAGCCAGGGATAT	GATCTTGGGCATGGGAA	GATCTAAAGGCTTTGGG	GATCTATTCCAGTTGGA	GATCAGAAGTAGCAACA
CTG1027382	1497	14	0	MKP11.30 glutamate decarboxylase 1 (GAD 1) (sp|Q42521) ; supported by cDNA: gi_497978_gb_U10034.1_ATU10034	At5g17330	vinifera	GATCTTCAGAGGCAATA	GATCTTTTGACAAAGAA	GATCGTGCCAGCTTATA	GATCACCGAAGCTTGGA
CTG1027401	18	6	0	K3K7.7 ATP-dependent Clp protease ATP-binding subunit (ClpC1) almost identical to ClpC GI:2921158 from [Arabidopsis thaliana]	At5g50920	vinifera	GATCCATCACAAGCTCC	GATCGATTTCTTCCTGA	GATCGACGAAGCTGGTT	GATCACTAAAGAGAAGA	GATCTAAAGGCACAGAT	GATCTCAACCCTCATAG	GATCGTCTCCTCAAGAT	GATCCGTCTTGATATGA	GATCGAGAAGGGAGGCC	GATCTCGATTACGATGA	GATCTATTGTTAGTACT
CTG1027582	66	56	4.92657e-32	MYH9.2 ACTIN 2/7 (sp|P53492) ; supported by cDNA: gi_1049306_gb_U37281.1_ATU37281	At5g09810	vinifera	GATCAAGGTGGTGGCAC	GATCAATATTAGCATCT	GATCATTGTTCACAGCA	GATCATATTTGTCTTCT
CTG1026905	1218	5	0.00030005	F14G9.17 unknown protein ; supported by full-length cDNA: Ceres: 22928.	At1g56220	vinifera	GATCTACATCGGATGCT	GATCTGATCCTGGAGAT	GATCCTGGAGATCTGGT	GATCTGGTTATCTGGTT	GATCTCTGCATGCATGC	GATCCTAGTAGTCTGTT
CTG1028054	343	10	1.335e-82	K8K14.8 subtilisin-like serine protease ARA12 almost identical to cucumisin-like serine protease (ARA12) GI:3176874 from [Arabidopsis thaliana]	At5g67360	vinifera	GATCCAAGACGTTGCCA	GATCACGGCGCTGGCCA	GATCTAACCGTTGACGA	GATCTCCATTCTCGCCA	GATCTTAACTACCCCTC	GATCGCTGAGTTTCAGC	GATCAATAAGGAGTAGA
CTG1030220	46	13	1.16809e-23	F27D4.1 unknown protein ; supported by cDNA: gi_14596216_gb_AY042896.1_	At2g24100	vinifera	GATCTTATGAATCACAT	GATCTGTTGCTTCATCT	GATCTGCTGGTTGCTGA	GATCCTTTCAACCTTTG
CTG1039055	74	25	2.25861e-20	T13O15.4 unknown protein contains Pfam profile: PF00514 armadillo/beta-catenin-like repeats (4 copies);supported by full-length cDNA: Ceres:34582.	At3g01400	vinifera	GATCTTGAGAATGAATG	GATCCAAATTCTGTTAA
CTG1027570	56	1877	3.98302e-57	F23A5.30 unknown protein ;supported by full-length cDNA: Ceres:37300.	At1g80940	vinifera	GATCTGAAGTTAAAACA	GATCAGGAAGCGGGCGG	GATCAGTTGTCTATGCT
CTG1032812	57	17	3.23894e-126	F3C3.8 unknown protein	At1g32130	vinifera	GATCNCTGAAACGTTTC	GATCCATATCGCGATGA	GATCGGGAAGTGGAGGA	GATCAAGGTCATCTCCT	GATCGACGAGGATGACT	GATCAGGATGGCGATGC	GATCACGAGGGTCCAAG	GATCATGGGGTACTGAC	GATCTTAACTGATTTCC	GATCTAGAGCAGTATGA	GATCTTGATTTGGCTGA	GATCCAGATGAAATTAG	GATCAACGTCGTCTGAA	GATCCATACCCCCCTTT
CTG1025962	14	141	0	F14P3.12 reversibly glycosylated polypeptide-1 identical to reversibly glycosylated polypeptide-1 (implicated in cell wall biosynthesis) GB:AAC50000 [Arabidopsis thaliana]; supported by cDNA: gi_2317728_gb_AF013627.1_AF013627	At3g02230	D8909-15 (V. rupestris 'A. de Serres' x V. arizonica )	GATCAGCTCCTCCTGCC	GATCTTGGTGCACCAGC	GATCATACAGGGTGTTG	GATCTTTAGCAACGAAG	GATCACCATCTTGGACG	GATCGTGGGTATCACGA
CTG1028342	141	14	0	F14P3.12 reversibly glycosylated polypeptide-1 identical to reversibly glycosylated polypeptide-1 (implicated in cell wall biosynthesis) GB:AAC50000 [Arabidopsis thaliana]; supported by cDNA: gi_2317728_gb_AF013627.1_AF013627	At3g02230	vinifera	GATCAGAAACTTGGATT	GATCCTTCAAAGACCAT	GATCCATCTGGCAAAGA	GATCCTTACCGTGATGG	GATCATATGTGACCACA	GATCCCATTTTTCCAGT
CTG1029148	164	10	2.99393e-125	T8G24.1 clathrin heavy chain, putative similar to clathrin heavy chain GI:1335862 [Glycine max]	At3g08530	vinifera	GATCTTATTAATGATCT	GATCTCCTTAATGTGCT	GATCGTGAACCTGCAGA	GATCGACTTTGCCTTCC	GATCTATGGTTGTCATG	GATCTCCATTTGATCTG	GATCTGGGGGTGATATA	GATCATCGTGGTAATTT
CTG1027128	468	5	2.15805e-73	MZE19.4 hypothetical protein predicted by genemark.hmm	At3g19990	vinifera	GATCAAATGGTGAAAGG	GATCTGTATTGGGAAGC	GATCGCCTGGAACAGGG	GATCCTCAACTTAGGGC	GATCATTTTCTATGAAT
CTG1031035	21	8	1.03238e-97	MAA21.40 putative chloroplast inner envelope protein membrane protein, 37K, precursor, chloroplast inner envelope, common tobacco, PIR:T03230;supported by full-length cDNA: Ceres:19143.	At3g63410	vinifera	GATCTTCCCTTTCCCAC	GATCATGGGATGTTCTG	GATCAACTCGTTCCCGA	GATCTAGGTTTTCTTGT
CTG1027235	60	17	9.60189e-05	MVE11.20 mitogen activated protein kinase kinase, putative similar to mitogen activated protein kinase kinase GB:AAC32599 from [Oryza sativa]	At3g18750	vinifera	GATCGCACGGCCATCGT	GATCCATTGGAGGGCAA	GATCTTCCTGGCAAGTG
CTG1030857	851	16	2.31606e-38	T29M8.12 unknown protein similar to dimethylaniline monooxygenase (N-oxide-forming)-like protein GI:9759603 from [Arabidopsis thaliana]	At1g19250	vinifera	GATCAGCGCTTGTTTGA	GATCTCAACAGTGCCAG	GATCACTCCTATAGAAA	GATCATGCATAGGTGCT	GATCAACTCTGCAAGGA
CTG1029888	10	18	0.09254	F28M11.40 sucrose-phosphate synthase - like protein sucrose-phosphate synthase, Zea mays, PIR2:JQ1329	At4g10120	vinifera	GATCCAATCATCCCAGT	GATCATGGCTTACCAAA	GATCCTTACTTATGGTT	GATCCTAGCCCATCATC
CTG1027685	10465	50	1.59032e-14	T3F17.11 hypothetical protein predicted by genscan and genefinder	At2g46240	vinifera	GATCCAAAACTGCCAGA	GATCCAAGACACAGGAA	GATCAATGCGGGGAAGG
CTG1028557	330	10	0			vinifera	GATCAAAGTAGAGGTTT	GATCGGAAGACTGATGG	GATCATTAAGAATGAAT	GATCTGAACATCTTAGA
CTG1027488	2079	4	4.85657e-78	T14C9.150 dehydration-induced protein RD22 ; supported by cDNA: gi_16974545_gb_AY060560.1_	At5g25610	vinifera	GATCTTATGGAAGAAAA	GATCAGCTCCATGATGA	GATCCAAATGTAGCTCT	GATCACGTTGTCTGGGT
CTG1028832	6	8	2.79217	T32F6.18 putative uclacyanin I identical to GP:U76298; member of blue copper protein family (Phytocyanins); contains a type-1 copper (blue) protein signature (PDOC00174); supported by cDNA: gi_3399766_gb_U76298.1_ATU76298	At2g32300	vinifera	GATCCAAATGTCACGCC	GATCGGAAATCGGCGAC	GATCGCCCAAGAAGGGT	GATCGAGTTCCGCAATG	GATCCTGAAGAGATCGC	GATCGCGAGCGTCAGCG
CTG1028833	8	6	2.13157	T12E18.40 putative protein MSP58 - nucleolar protein, Mus musculus, EMBL:AF015309; supported by cDNA: gi_17063177_gb_AY062111.1_	At3g54350	vinifera	GATCTCTTCAGGATCTT	GATCTTCGAAGTTAGGG	GATCTCGGTGCGGGAGT	GATCCGCTCATGCCGGT	GATCCTTCCTCACCTCC	GATCCTTTCCCAGGGTT
CTG1026235	18	16	1.94175e-102	MQB2.40 putative protein hypersensitive-induced response protein HIR3, Zea mays, EMBL:AF236375;supported by full-length cDNA: Ceres:2641.	At5g62740	D8909-15 (V. rupestris 'A. de Serres' x V. arizonica )	GATCCAGCATTTAATTT	GATCTGTGCTCTGGTGT
CTG1030039	16	18	4.93786e-106	MQB2.40 putative protein hypersensitive-induced response protein HIR3, Zea mays, EMBL:AF236375;supported by full-length cDNA: Ceres:2641.	At5g62740	vinifera	GATCCAAGCCTACGTCT	GATCTGTCTCAGGTTCT
CTG1027977	1055	30	0	F26P21.60 gamma-VPE (vacuolar processing enzyme) ; supported by cDNA: gi_13877794_gb_AF370160.1_AF370160	At4g32940	vinifera	GATCAGATTCCTCCTAT	GATCTAACGGTTACTGG	GATCGAAAGATGAAAAC	GATCATATTTTCATATA	GATCATGGAGGCCCTGG	GATCTGATTGAAGTCTT	GATCCTAGTCCTCCCCC	GATCTAGGTCTCAACAA	GATCTTGTTCATTTCTG	GATCCCTATCCCAGTAT	GATCAGGCTGTAAATAA
CTG1028879	64	13	7.62717e-117	F28D10.70 lethal leaf-spot 1 homolog Lls1	At3g44880	vinifera	GATCACATTTACACCCA	GATCGCTTCGTCTTGGC	GATCAAACATTTTCCAT
CTG1025739	249	43	1.99434e-76	F11I11.110 peptidylprolyl isomerase (cyclophilin) ;supported by full-length cDNA: Ceres:37.	At4g34870	aestivalis	GATCCCAAGTTTCATGT	GATCGCAGTTCTTCATA	GATCGAGGACTGTGGTC
CTG1027733	249	43	2.93952e-76	F11I11.110 peptidylprolyl isomerase (cyclophilin) ;supported by full-length cDNA: Ceres:37.	At4g34870	vinifera	GATCCCAAGTTTCATGT	GATCGCAGTTCTTCATA	GATCGAGGACTGTGGTC	GATCCAAAATAAAAATT
CTG1025896	6	116	3.32806e-86	MZN1.23 cyclophilin ROC7 ;supported by full-length cDNA: Ceres:25325.	At5g58710	D8909-15 (V. rupestris 'A. de Serres' x V. arizonica )	GATCAAAATTAAAACAA	GATCAAAGCCATTTCTG	GATCTCTTAAGAAATTC	GATCATAAAGCTGGGAA
CTG1025943	62	16	2.60146e-20	F18L15.150 putative protein mitochondrial ATP SYNTHASE 6 KD SUBUNIT - Solanum tuberosum, SWISSPROT:P80497	At3g46430	D8909-15 (V. rupestris 'A. de Serres' x V. arizonica )	GATCCCTGGCCGGTGTT	GATCATTGATCAACTGG	GATCAACTGGGCAGCCT
CTG1026904	62	16	3.0308e-20	F18L15.150 putative protein mitochondrial ATP SYNTHASE 6 KD SUBUNIT - Solanum tuberosum, SWISSPROT:P80497	At3g46430	vinifera	GATCCCTGGCCGGTGTT	GATCATTGATCAACTGG	GATCAACTGGGCAGCCT
CTG1026876	13	4	1.31432e-156	MAC12.28 chalcone synthase (naringenin-chalcone synthase) (testa 4 protein) (sp|P13114) ;supported by full-length cDNA: Ceres:38370.	At5g13930	vinifera	GATCACCAACAGTGAGC	GATCACCCACCTTGTCT	GATCTCGCCGAGAACAA	GATCGCTCACCCCGGCG	GATCAACTCATGAAGCG	GATCTTTTTCTTATTGT	GATCTCAAAGCCAGTAA	GATCAAACAGAAGCAAA
CTG1027438	13	4	0	MAC12.28 chalcone synthase (naringenin-chalcone synthase) (testa 4 protein) (sp|P13114) ;supported by full-length cDNA: Ceres:38370.	At5g13930	vinifera	GATCACCAACAGTGAGC	GATCACCCACCTTGTCT	GATCTCGCCGAGAACAA	GATCAACTCATGAAGCG	GATCTTTTTCTTATTGT
CTG1028118	24	10	1.37041e-68	F6A14.17 unknown protein similar to YGL010w-like protein GI:2982301 from [Picea mariana]; supported by cDNA: gi_15809883_gb_AY054209.1_	At1g18720	vinifera	GATCTTGAGAGGCACTT	GATCTGATACTTTAGTT
CTG1025989	11	579	1.3437e-26	T8H10.120 imbibition protein homolog probable imbibition protein - Brassica oleracea, PIR:S45033; supported by cDNA: gi_15292676_gb_AY050772.1_	At3g57520	D8909-15 (V. rupestris 'A. de Serres' x V. arizonica )	GATCCATACAGATAACA	GATCTGTTCTCACTGAG
CTG1036970	18	4	4.62449e-93	MOK9.21 putative protein strong similarity to unknown protein (gb|AAD21756.1); supported by cDNA: gi_15146184_gb_AY049233.1_ although this cDNA may contain an anomalously spliced intron...will require further examination.	At5g35560	vinifera	GATCTTACCTGGACTCT	GATCGTCCATTTATGAA	GATCTTGTTCTCTCTTT
CTG1030938	20	5	9.37924e-72	F6N23.10 F15P23.4 homeodomain protein AHDP ; supported by cDNA: gi_17063159_gb_AY062100.1_	At4g00730	vinifera	GATCCTGGTGAGCCTCA	GATCCTGTGTGCAGTTT	GATCGGGGCAATGCAGT	GATCTTTGCTCACCATA	GATCAGTGTGCCTATGT
CTG1028553	253	6	3.56602e-151	MJB21.18 dihydroflavonol 4-reductase	At5g42800	vinifera	GATCATTTTTGAGAAGT	GATCCAACTAACGTGAA	GATCTTGCTGATGAAGG	GATCCTGAGAATGAAGT	GATCACTGGAAACGAAG	GATCTTGCAAAAATGCT
CTG1026911	1405	2634	4.7526e-137	T2N18.7 aquaporin (plasma membrane intrinsic protein 2B) water channel protein in plasma membrane;supported by full-length cDNA: Ceres:25220.	At2g37170	vinifera	GATCTTCTCCATTATCC	GATCTTTATCCTTGTTT	GATCCGAGCAATATTGT	GATCGCTACGGGGGCGG	GATCATTGGAACTTTTG	GATCTTTTGGGTTGGAC	GATCGGAATTGGAAGAA
CTG1027559	208	4	1.75053e-19	T14P4.12 ATP-dependent Clp protease proteolytic subunit (ClpP5) identical to nClpP1 GB:BAA82065 GI:5360579 from [Arabidopsis thaliana];supported by full-length cDNA: Ceres:106825.	At1g02560	vinifera	GATCTCGAATCAACTTA	GATCTGTATTTTTTTAT	GATCTTTTATCCTGGTC	GATCAGATCAAAAAGAA	GATCAAAAAGAAACTTT	GATCATTTACCGATCTG	GATCTGGATCTGACAGA	GATCTGACAGATCCTAC	GATCCTACATTTTTCGA	GATCCATCAACCGGCTG	GATCTTGTAGCGGTTCA	GATCTTCTTACCGGGTT	GATCGATCTAAACCAGT	GATCTAAACCAGTACAT	GATCATGGACTGGGACG	GATCAGTACCAGTGAAT	GATCTATCATATTCCCC	GATCTCATTGTGAAAGA	GATCGGCAAAAGAGAGA	GATCACTCGGATAAATG	GATCTGTACAAGAGGCA	GATCATAAAATAAAGAG
CTG1027789	150	5	1.41258e-95	MWF20.2 MNL12.18 cytosolic malate dehydrogenase ;supported by full-length cDNA: Ceres:40174.	At5g43330	vinifera	GATCCTGAAGGAATTTG	GATCGGGGAGAAGCAAT	GATCTCTACTTATTGCA
CTG1028070	1114	17	2.75996e-54	F5G3.12 40S ribosomal protein S17 ; supported by cDNA: gi_13878098_gb_AF370312.1_AF370312	At2g05220	vinifera	GATCCAGCAACAGCAGC	GATCGAGAGGTACTATT	GATCGCCGGATTCTCCA	GATCCAAAAGGGCCCTG
CTG1032062	10	9	4.82868e-34	F12M12.200 heat shock protein 17 ; supported by cDNA: gi_15294149_gb_AF410266.1_AF410266	At3g46230	vinifera	GATCTTCCTGGTGTTCG	GATCAACTGTGCGCTGG	GATCTATATAATTGTGT
CTG1030061	17	4	0	K14A17.23 AMP-binding protein, putative contains Pfam profile: PF00501 AMP-binding enzyme; similar to acyl-CoA synthetase GB:CAB54055 [Pseudomonas putida]	At3g16910	vinifera	GATCTTGGCGTGAAGCA	GATCAAAAGACATCATC	GATCTTCTTGTTGCCGG	GATCAAAAAGCCCATCA	GATCAACATTTCAATAT
CTG1038648	15	23	1.04599e-88	AP22.65 salt-inducible like protein	At4g36680	vinifera	GATCTATGAAGTAGCCT	GATCCTCCTCCAGCTTC	GATCAATCCTTTAGCCT	GATCAACGCCTTCACAT	GATCGAACAACTTGGAT
CTG1027325	41	4	4.05366e-110	K13N2.2 protein phosphatase 2A 65 kDa regulatory subunit identical to protein phosphatase 2A 65 kDa regulatory subunit GB:X82002 [Arabidopsis thaliana] (Plant Mol. Biol. 26 (4), 1125-1138 (1994))	At3g25800	vinifera	GATCAAGTAAACCAGGT	GATCTGCTGTCTCAATC	GATCAGATCATGATGTC	GATCATGATGTCTAGCT
CTG1028204	388	11	0	MQB2.190 permease 1 - like protein permease 1, common ice plant, PIR:T12309; supported by cDNA: gi_14334659_gb_AY035003.1_	At5g62890	vinifera	GATCCTATACAGAAATT	GATCGTGCTGGACTTAT	GATCATCAGTATCTGTA	GATCCTTCAAGACTGAT
CTG1027005	107	8	1.78409e-33	F14F18.190 heat shock protein 17.6-II ;supported by full-length cDNA: Ceres:2281.	At5g12020	vinifera	GATCAGCGGAGAGAGGA	GATCTCCGCGATTTGTC	GATCGCCTAAGATCCTT	GATCCTTGGGGTTTTGG	GATCAAGGACATTTCCT
CTG1030178	77	9	1.31841e-42	F14O10.7 sterol-C-methyltransferase identical to sterol-C-methyltransferase GI:1061040 from [Arabidopsis thaliana];supported by full-length cDNA: Ceres:2688.	At1g20330	vinifera	GATCTGGCGAAACCACC	GATCCTCTGCAGAAAAC	GATCTTTGTTTCTACTC
CTG1030179	77	9	0	F14O10.7 sterol-C-methyltransferase identical to sterol-C-methyltransferase GI:1061040 from [Arabidopsis thaliana];supported by full-length cDNA: Ceres:2688.	At1g20330	vinifera	GATCTCTCCGGCGGGTC	GATCTCGGCGGAGAAGG	GATCTCATCGACGTAAA	GATCGAATCCTGGACGT	GATCACCATCAATGAGT	GATCTTTAGGGTTTTGA	GATCTATGTACGTGTCC	GATCCAGAACACGTGGA	GATCTGGCGAAACCACC	GATCCTCTGCAGAAAAC	GATCTTTGTTTCTACTC
CTG1027942	400	45	6.64252e-82	T19L5.140 NAM-like protein hypothetical protein SENU5, senescence up-regulated - Lycopersicon esculentum, EMBL:Z75524; supported by cDNA: gi_14326559_gb_AF385734.1_AF385734	At5g13180	vinifera	GATCCTTGGGATTTGCC	GATCATGCACGAATACC	GATCACAGAGGTGTCGA	GATCATCACTTCATAGA	GATCGATCTCTCCTTTT	GATCTCTCCTTTTTCCC
CTG1028503	430	11	2.95613e-149	T6A9.27 Expressed protein ; supported by cDNA: gi_14532525_gb_AY039887.1_	At1g02305	vinifera	GATCAGTTGTCAGCGAT	GATCTGAGGGAGGGGAA	GATCAGGGTCATTGTGG	GATCGTTTTTGTATCCA	GATCTCTTAGCATGCTG	GATCCCTACCAAATTAT	GATCCGAAGAGGAGTAA	GATCGCCATGTCTCAAT
CTG1028300	93	6	1.17543e-74	T19L5.130 senescence-associated protein (SAG29) ;supported by full-length cDNA: Ceres:38843.	At5g13170	vinifera	GATCTCTGATCTTTTCT	GATCTTTTCTCCTCTTA	GATCTGTGCTTCATTCT	GATCGGTGCCCAGCAGA	GATCAAGAAAAGTGGTA
CTG1031671	44	12	1.28914e-117	F7A10.26 Expressed protein ; supported by full-length cDNA: Ceres: 17759.	At1g55255	vinifera	GATCTTGAGGTTAAAAT	GATCTTCGTGGATATGC	GATCCAGCGGAAAAAGG	GATCCGGCATCGCAAGT
CTG1032057	85	4	3.88431e-143	T20K24.19 subtilisin-like serine protease contains similarity to meiotic serine proteinase TMP GI:6468325 from [Lycopersicon esculentum]	At2g19170	vinifera	GATCTTCTCAAACCAGA	GATCTCTGGAACTAGCA	GATCAGAAACTGTCACA	GATCCTGGACTTATCTT	GATCTCGACCAGAATGG	GATCAGTGACTGGAACC	GATCGATAGTTTGGTTT
CTG1027561	21	10	7.31769e-32	MYJ24.13 ATP-dependent Clp protease proteolytic subunit (ClpP2), putative similar to SP:Q9X6W8 ATP-dependent Clp protease proteolytic subunit (EC 3.4.21.92) (Endopeptidase Clp) from [Azospirillum brasilense]	At5g23140	vinifera	GATCTATTCTATACCCA	GATCCCATTTTCTATGA	GATCGAGATATCCTCTG	GATCCATTTTATTTTTG	GATCTAGATTAATATTA	GATCAATAAAATGAAGT	GATCGGATCTTTACCCG	GATCTTTACCCGGAGTA	GATCGGATCTCGATGAG	GATCTCGATGAGACAAT	GATCTCGAATCAACTTA	GATCTGTATTTTTTTAT	GATCTTTTATCCTGGTC	GATCCATCAACCGGCTG	GATCTTGTAGCGGTTCA	GATCTTCTTACCGGGTT
CTG1027998	301	11	1.03966e-57	F19B15.190 putative protein SNF7 protein - Saccharomyces cerevisiae,PIR2:S52590;supported by full-length cDNA: Ceres:7471.	At4g29160	vinifera	GATCGGGGTTTAATTCC	GATCAGATGATAATGTT	GATCAGACAATGGATGA	GATCAATGAGCAGACTG	GATCTTCGATGTCAATT
CTG1039272	57	15	5.88061e-57	T20F21.5 hypothetical protein predicted by genscan;supported by full-length cDNA: Ceres:9149.	At2g35760	vinifera	GATCCAAGGGCTGCGCT	GATCAGGTAATAGCATA	GATCCTCTCTGGTATTT
CTG1038569	61	8	1.68817e-103	F24J7.100 ATP binding protein - like nucleotide-binding protein, Homo sapiens, PIR2:JC4010;supported by full-length cDNA: Ceres:13295.	At4g19540	vinifera	GATCACCCAAGGACCCC	GATCTTTGGTGGCAAAT	GATCGAAAGATAGTTCC	GATCCCATTGGAGGTAG	GATCTGGCTCAAAAACT
CTG1027981	271	19	6.19173e-107	T22E16.100 cytosolic triosephosphatisomerase ;supported by full-length cDNA: Ceres:28516.	At3g55440	vinifera	GATCAACTATGGAAGTT
CTG1028596	113	6	1.30041e-72	F17A8.150 S18.A ribosomal protein ;supported by full-length cDNA: Ceres:24071.	At4g09800	vinifera	GATCATGTTTGCTCTGA	GATCCCCGACTGGTTTC	GATCAGGAACCATCGTG	GATCTGTTCTATTCCCT
CTG1025602	358	21	5.89112e-82	F10O3.4 putative photosystem I reaction center subunit II precursor Strong similarity to gb|X14017 from Spinacia oleracea. ESTs gb|R30423, gb|T42998, gb|Z18178, gb|T14133, gb|N65521, gb|T42498, gb|T41918, gb|N38024, gb|R65109, gb|T43849, gb|AA394388, gb|T20925 and;supported by full-length cDNA: Ceres:2757.	At1g03130	aestivalis	GATCCTGATCCTCAACT	GATCCTCAACTCACACT	GATCCCAACACCCCTTC	GATCAAGTACCAGTTTT
CTG1032280	17	5	5.62669e-66	MLP3.12 F17A17.1 putative ribulose-1,5-bisphosphate carboxylase/oxygenase small subunit N-methyltransferase I similar to ribulose-1,5-bisphosphate carboxylase/oxygenase small subunit N-methyltransferase I GB:AAC29137 [Chloroplast Spinacia oleracea]; nearly identical to putative methyltransferase GB:AAC14296 [Arabidopsis thaliana]	At3g07670	vinifera	GATCTGTGAAAGCTAAT
CTG1026251	1004	5	9.79799e-81	T28A8.100 calmodulin 7 ; supported by full-length cDNA: Ceres: 7008.	At3g43810	D8909-15 (V. rupestris 'A. de Serres' x V. arizonica )	GATCAGCTCACTGACGA	GATCAGATCTCTGAATT	GATCTCTGAATTCAAAG	GATCAACTATGAGGAGT
CTG1027697	1004	5	2.32883e-81	T28A8.100 calmodulin 7 ; supported by full-length cDNA: Ceres: 7008.	At3g43810	vinifera	GATCAGCTCACTGACGA	GATCAGATCTCTGAATT	GATCTCTGAATTCAAAG	GATCAACTATGAGGAGT
CTG1027698	1004	5	3.13776e-81	T28A8.100 calmodulin 7 ; supported by full-length cDNA: Ceres: 7008.	At3g43810	vinifera	GATCAGCTCACTGACGA	GATCAGATCTCTGAATT	GATCTCTGAATTCAAAG	GATCAACTATGAGGAGT
CTG1028506	5	6	2.57706e-96	C17L7.5 T32N4.6 contains similarity to S. cerevisiae vacuolar protein sorting-associtaed protein VPS28 (GB:U39205)	At4g05000	vinifera	GATCGCGAAGAAGGTTG	GATCAAAACCCATTATC	GATCAGGTGCATCCTCT	GATCTAGAGTCATCTTA	GATCTCCATACCAATAT
CTG1028897	145	11	1.71128e-45	MXC9.7 elongation factor 1B alpha-subunit (emb|CAB64729.1)	At5g12110	vinifera	GATCTACACACTGAGGC	GATCTCTTTGGTGATGA	GATCATGATGACCATTG
CTG1025952	483	18	2.42061e-109	K14A17.7 E2, ubiquitin-conjugating enzyme, putative similar to ubiquitin conjugating enzyme GB:CAA51706 [Saccharomyces cerevisiae] (Nature 365 (6442), 176-179 (1993)); supported by cDNA: gi_14423395_gb_AF386935.1_AF386935	At3g17000	D8909-15 (V. rupestris 'A. de Serres' x V. arizonica )	GATCACTCACACATTCG	GATCGGACGGCGGGGAA	GATCCAGTTGCCTGCAG	GATCCAAGAGTGGCTGA	GATCGCTTGCTTACATG
CTG1028519	483	18	8.79953e-109	K14A17.7 E2, ubiquitin-conjugating enzyme, putative similar to ubiquitin conjugating enzyme GB:CAA51706 [Saccharomyces cerevisiae] (Nature 365 (6442), 176-179 (1993)); supported by cDNA: gi_14423395_gb_AF386935.1_AF386935	At3g17000	vinifera	GATCACTCACACATTCG	GATCGGACGGCGGGGAA	GATCCAGTTGCCTGCAG	GATCCAAGAGTGGCTGA	GATCGCTTGCTTACATG
CTG1028990	499	30	0	T1J8.22 phenylalanine ammonia lyase (PAL1) ; supported by cDNA: gi_15028192_gb_AY045919.1_	At2g37040	vinifera	GATCGATCCCCTCCAGA	GATCCCCTCCAGAAGCC	GATCGGTATGCTCTTAG	GATCAATTCGGTGAATG	GATCTCTTCGCGAAAAA	GATCAATGGGGAGCTTC	GATCATGCGCTGATGAA	GATCATCGATCCGCTGC	GATCCGCTGCTCAAATG
CTG1033938	10	6	0	T1N15.14 unknown protein similar to Glu-tRNAGln amidotransferase subunit B GB:AAB83965; supported by cDNA: gi_11078539_gb_AF239836.1_AF239836	At1g48520	vinifera	GATCAAATTTCTGGGCA	GATCTTCCAGTTGAGTT	GATCTGAATAGAGCTGG	GATCAGATTGTACAGGA	GATCTTCCAGAAGTAAT	GATCCTGCTGAGATTGA	GATCTGAGTCTTGAGCT
CTG1031891	25	28	6.56464e-17	MCK7.31 Expressed protein ; supported by full-length cDNA: Ceres: 17375.	At5g58375	vinifera	GATCGAGATGACAATGA	GATCCCCACGACTCCAC	GATCGGGGTTCTGGACA	GATCTTTTCCTCTTCAA	GATCCGAACAAATCCTT
CTG1035621	6	11	5.57913e-92	T23G18.14 hypothetical protein contains similarity to alpha2,8-sialyltransferase GI:929684 from [Mus musculus]	At1g08280	vinifera	GATCCAAAACCAGCGTT	GATCACTGATCCCCGCT	GATCCCCGCTTTGATAT
CTG1036089	182	4	1.13603e-09	F28H19.10 unknown protein	At1g43850	vinifera	GATCAAAGCATTAATCA	GATCATGATCACAGCTG	GATCACAGCTGCTTGTG
CTG1031043	346	7	1.30034	T28P6.1 receptor kinase, putative similar to receptor kinase 1 GB:BAA23676 GI:2662048 from [Brassica rapa]	At1g11340	vinifera	GATCAAAGACAGAAGTT	GATCTTTTATAGATCCC	GATCCCTTGTTCCTCTC	GATCAACCCTAGTCCTA
CTG1026069	34	188	1.52956e-65	T22P11.90 dnaK-type molecular chaperone hsc70.1	At5g02500	D8909-15 (V. rupestris 'A. de Serres' x V. arizonica )	GATCAGCGATCATTAAA	GATCATTAAAGGGAAGA	GATCACCACCAATTTTG	GATCTTCTCGTCTTTGA	GATCTTGTTCTTTTGGC
CTG1027217	129	4075	1.13033	K15M2.19 hypothetical protein similar to SF16 protein GB:CAA52782 [Helianthus annuus]	At3g15050	vinifera	GATCACACATGCCTTAT
CTG1027239	129	4075	4.12485	T20K14.120 putative protein hypothetical protein TEL3N.1 - Arabidopsis thaliana, EMBL:AC067753	At5g15510	vinifera	GATCACACATGCCTTAT	GATCATTTTGTTGGGGG
CTG1027244	129	4075	4.15113	MRP15.14 hypothetical protein predicted by genscan+	At3g13480	vinifera	GATCACACATGCCTTAT
CTG1027250	129	4075	4.36869	T19F11.4 hypothetical protein predicted by genscan	At3g11640	vinifera	GATCTTCATTTCAGGCT	GATCACACATGCCTTAT
CTG1027302	129	4075	3.00184	K15M2.19 hypothetical protein similar to SF16 protein GB:CAA52782 [Helianthus annuus]	At3g15050	vinifera	GATCACACATGCCTTAT
CTG1027400	129	4075	1.08102	K15M2.19 hypothetical protein similar to SF16 protein GB:CAA52782 [Helianthus annuus]	At3g15050	vinifera	GATCACACATGCCTTAT	GATCGGACGCGTGGTCG
CTG1027432	1392	19	0	T22P11.90 dnaK-type molecular chaperone hsc70.1	At5g02500	vinifera	GATCCAGATCTGAGAAG	GATCTGAGAAGAAGTAA	GATCTTGGAACCACCTA	GATCAGGGCAACAGGAC	GATCGGTGATGCCGCCA	GATCGTGGTCGTCTACA	GATCGACTGTGAAGAAT	GATCTTGGTGGTGGCAC	GATCTCTTTAGAAAGTG	GATCCACTAGAATTCCC	GATCACTGTTTGCTTTG
CTG1028560	1507	6	1.98951e-46	MFE16.2 unknown protein	At3g26510	vinifera	GATCTTCACTAATAGCT	GATCTCGCCAATCTCAT	GATCGAGTCGCATCACC	GATCAGAGCCTTTCTTT	GATCTTTGCCACCACCA	GATCTCGCCGCAGGTAC	GATCCGTGGCCATTAAT
CTG1027196	81	21	3.86155e-12	MPF21.10 unknown protein	At5g50090	vinifera	GATCGCACGGCCATCGT	GATCACCCGCCTTAAGC	GATCTGAAATGGAGAAG
CTG1031127	86	15	8.67273e-132	T8G24.4 phosphoinositide specific phospholipase (AtPLC2) identical to phosphoinositide specific phospholipase (AtPLC2) GI:857374 [Arabidopsis thaliana]; supported by cDNA: gi_13430587_gb_AF360206.1_AF360206	At3g08510	vinifera	GATCTTGATGAAGGAGA	GATCCCAAATCACAGCA	GATCCTGATAAAGTGAG	GATCACTCTGGATAATG	GATCCTAAAGCTAAGTT	GATCAGAGCAGTTCCCC
CTG1027332	27	15	6.11419e-155	T9A14.2 F20M13.250 putative protein phospholipase C (EC 3.1.4.3) precursor,phosphatidylinositol-specific - Listeria monocytogenes, PIR2:A37204	At4g38690	vinifera	GATCTCTGCAAAGCCCA	GATCGGAAGAATTGGAT	GATCGCCGGGTCTGCCA	GATCCGCACTGAGTTTG	GATCAGCTTGGCGAGTT	GATCATGTGTTCGGAAA	GATCGACACAGATTTAC	GATCCATGGATATGCTA	GATCGGCTGCAGATCTT	GATCTTCTCAACAGATT
CTG1027943	400	28	2.73525e-70	T19L5.140 NAM-like protein hypothetical protein SENU5, senescence up-regulated - Lycopersicon esculentum, EMBL:Z75524; supported by cDNA: gi_14326559_gb_AF385734.1_AF385734	At5g13180	vinifera	GATCATGCACGAATACC	GATCACAGAGGTGTCGA	GATCATCACTTCATAGA
CTG1026382	11	14	3.55425e-62	F19B15.190 putative protein SNF7 protein - Saccharomyces cerevisiae,PIR2:S52590;supported by full-length cDNA: Ceres:7471.	At4g29160	D8909-15 (V. rupestris 'A. de Serres' x V. arizonica )	GATCATGAATGCGCAAT	GATCGAATTGATAGGTT
CTG1028000	14	11	6.99976e-64	F19B15.190 putative protein SNF7 protein - Saccharomyces cerevisiae,PIR2:S52590;supported by full-length cDNA: Ceres:7471.	At4g29160	vinifera	GATCCTTCTTCTTCGTA	GATCATGGTTCAAAGCG	GATCAGATGATATTGCT
CTG1025997	9	112	3.48937e-125	F13P17.29 T31E10.23 putative photosystem II type I chlorophyll a b binding protein. ; supported by full-length cDNA: Ceres: 23727.	At2g34430	D8909-15 (V. rupestris 'A. de Serres' x V. arizonica )	GATCAGTTTCTCATCAG	GATCAATTTCACTTGCC	GATCTCCTTCACCTTGA	GATCAAAGCTTCCACCG	GATCGGTGACCTCGCCA	GATCACCTGTGTGGCCC	GATCAGCTGAGAGGCCT	GATCACCAGCAAGAAGC
CTG1027507	112	9	4.56546e-125	F13P17.29 T31E10.23 putative photosystem II type I chlorophyll a b binding protein. ; supported by full-length cDNA: Ceres: 23727.	At2g34430	vinifera	GATCAAGGAAGAGTCAC	GATCCGGAGACCTTCGC	GATCCTGATGGGCGCAG	GATCCCCTTTACCCCGG	GATCCACTAGGGCTAGC	GATCAAGAATGGGAGGC	GATCCATGGACAGAATA	GATCAATGGACAATGGT
CTG1032643	31	15	1.04009e-84	F13M7.7 unknown protein	At1g04940	vinifera	GATCAAGGTGGCCTGTC	GATCTCCAACTCCCCTT
CTG1026051	10	325	7.60061	T24D18.8 unknown protein ;supported by full-length cDNA: Ceres:122986.	At1g15980	D8909-15 (V. rupestris 'A. de Serres' x V. arizonica )	GATCAGAGATTCATTTT	GATCCATCCAAGAGTTC	GATCCTCACAAGCCCGC	GATCTCTGCCTCATCTT
CTG1027923	89	17	1.88673e-115	T2P11.10 putative 60s ribosomal protein L10 Nearly identical to ribosomal protein L10.e, Wilm&apos;s tumor suppressor homologue, gi|17682 (Z15157), however differences in sequence indicate this is a different member of the L10 family;supported by full-length cDNA: Ceres:33391.	At1g26910	vinifera	GATCCCAAGATCAGGAT	GATCAGGATTTATGACG	GATCATTGTCAGCAGGA	GATCTTTTGGGATTATT
CTG1025631	17384	22	2.64544e-148	F22L4.16 plasma membrane intrinsic protein 1c, putative similar to plasma membrane intrinsic protein 1c GI:472875 from [Arabidopsis thaliana]	At1g01620	aestivalis	GATCCCCCGGGCTGCAG	GATCTTTGCCCTTGTCT	GATCTTCTGGGTGGGAC
CTG1026062	17384	22	3.48792e-146	F22L4.16 plasma membrane intrinsic protein 1c, putative similar to plasma membrane intrinsic protein 1c GI:472875 from [Arabidopsis thaliana]	At1g01620	D8909-15 (V. rupestris 'A. de Serres' x V. arizonica )	GATCTTTGCCCTTGTCT	GATCTTCTGGGTGGGAC
CTG1026935	17384	22	2.05448e-148	F22L4.16 plasma membrane intrinsic protein 1c, putative similar to plasma membrane intrinsic protein 1c GI:472875 from [Arabidopsis thaliana]	At1g01620	vinifera	GATCTTTGCCCTTGTCT	GATCTTCTGGGTGGGAC
CTG1035093	14	9	8.63057	F15H21.5 hypothetical protein predicted by genemark.hmm	At1g64290	vinifera	GATCTCTCTTTCTCTCT	GATCACTTGGTGTCTCG
CTG1031391	134	10	7.63773e-125	T22D6.40 asparaginase ; supported by cDNA: gi_14517439_gb_AY039555.1_	At5g08100	vinifera	GATCGGCGTCGCCGCTC	GATCCTGATGGAAATGG
CTG1028666	36	19	5.61407e-24	MJB24.10 60S acidic ribosomal protein P3 ; supported by full-length cDNA: Ceres: 8695.	At5g57290	vinifera	GATCTTGAAGAGTCCGC	GATCTGCAGAGGAGGTG	GATCCTCCTATATGTTG
CTG1027415	250	4	5.05489e-40	MCL19.6 unknown protein ;supported by full-length cDNA: Ceres:114691.	At5g46020	vinifera	GATCGGCTTCTGAAAAA	GATCTAGAGCGCTTAGC	GATCTTATAAAGTGGTT	GATCATGTAGCCCAACA
CTG1027445	14461	1634	1.0605e-37	T2E22.18 basic chitinase identical to basic chitinase GB:AAA32769 GI:166666 [Arabidopsis thaliana] (Plant Physiol. 93, 907-914 (1990)); supported by cDNA: gi_15451095_gb_AY054628.1_	At3g12500	vinifera	GATCTCTTCAATTACGA	GATCTTGTAAACAATCC	GATCTTACCCCCGGCAG	GATCTTCTGATATATGA
CTG1026063	8	321	2.34875e-64	T2E22.19 cysteine proteinase inhibitor, putative similar to cysteine proteinase inhibitor (BCPI-2) GB:U51119 [Brassica rapa]; supported by full-length cDNA: Ceres: 20055.	At3g12490	D8909-15 (V. rupestris 'A. de Serres' x V. arizonica )	GATCTTCTTTCCACTGG	GATCATTAGTTGGCACT
CTG1028237	321	8	2.21921e-62	T2E22.19 cysteine proteinase inhibitor, putative similar to cysteine proteinase inhibitor (BCPI-2) GB:U51119 [Brassica rapa]; supported by full-length cDNA: Ceres: 20055.	At3g12490	vinifera	GATCCTGAGGTCCAGGA	GATCATCTCTGAATCTG
CTG1028593	2683	31	3.05536e-91	T5L19.90 MADS-box protein AGL11 ; supported by full-length cDNA: Ceres: 32791.	At4g09960	vinifera	GATCGAGATCAAGAGGA	GATCAAGAGGATCGAAA	GATCGAAAACACGACCA	GATCAATGCCCAATACT	GATCCACAGGCTACCCA
CTG1027359	167	6	1.03861e-24	T12H17.60 HSP associated protein like p48, Homo sapiens, PATCHX:G904032;supported by full-length cDNA: Ceres:35786.	At4g22670	vinifera	GATCAGCGACACCTTCC	GATCCCCTGGTGGCATG	GATCCTGAACTGATGGC	GATCCAGAAGTGATGTC
CTG1028451	129	9	4.81471e-32	F17I5.4 Expressed protein ; supported by full-length cDNA: Ceres: 9341.	At4g33985	vinifera	GATCGTGGTCGCCCGAC	GATCTGGATGAGCTCAA	GATCAACGCTTGTCCGA	GATCCACCGTCTCCCCT	GATCGGCTCACCGGCTT	GATCTTCTTTTTTTCTT	GATCTTTTTCTTTCCTC
CTG1027878	285	15	7.74639e-91	F4P12.320 inorganic pyrophosphatase -like protein inorganic pyrophosphatase, Solanum tuberosum, PIR:T07399;supported by full-length cDNA: Ceres:40186.	At3g53620	vinifera	GATCCTTTCTTCTATGT	GATCTATTGCTGCTCAT	GATCGTGTTCTTTACTC	GATCCTATGGATGTCCT	GATCAGGGTGAAAAGGA	GATCCGCCGCTTCTTTG	GATCTGTATGCTTCCTA
CTG1028100	243	11	1.30692e-87	T28K15.3 beta-fructosidase identical to beta-fructosidase GI:1871503 from [Arabidopsis thaliana]; supported by cDNA: gi_15028118_gb_AY046009.1_	At1g12240	vinifera	GATCAGGTTAAGAAAAG	GATCCTATATGGTTGGA	GATCTATTGTGCCACTT	GATCTATAATTGTAGTA	GATCTATCCAGGTCGTC	GATCAAAGGATTTATGG	GATCATTCGATTGTGGA	GATCATTCTATTGCTTG
CTG1033450	164	12	0.753685	T16G12.20 putative protein predicted proteins, Arabidopsis thaliana	At5g18980	vinifera	GATCATATTGAGCTGTT	GATCCCTGTTGGCATTT
CTG1029222	251	4	3.2723e-128	F24G16.190 Rab GDP dissociation inhibitor ; supported by cDNA: gi_2446980_dbj_AB005560.1_AB005560	At3g59920	vinifera	GATCACCATACATTTAT	GATCCTTCCTATTTGCC	GATCATCCTGAGTCTGA	GATCTTCTATGATATTT	GATCTAAGTGCTGCCAG
CTG1028075	183	5	0	F13P17.9 putative protein transport protein SEC61 alpha subunit ;supported by full-length cDNA: Ceres:4598.	At2g34250	vinifera	GATCTTCTCAAAGTCGG	GATCTCCACGATTCTCT	GATCTCTCTCTTCATCT	GATCCATTCTATTGGAT	GATCACCCCAATTGTGA	GATCGCGCTCTCTTGAA	GATCTTCCTTATTGTTA	GATCCTCTGCTAGAGAT
CTG1028180	42	18	8.64001e-95	T8M16.10 putative protein HYPOTHETICAL PROTEIN KIAA0029 - Homo sapiens, EMBL:D21852;supported by full-length cDNA: Ceres:27753.	At3g56680	vinifera	GATCAACAGCAATTCGA	GATCAAACGAAGTTCTG	GATCCAGAAAAAAACAT	GATCGTACTGACCCAGA	GATCGGAGCTATGAGAG	GATCTTAATATTAGTAA
CTG1028074	204	5	1.07771e-110	F13P17.9 putative protein transport protein SEC61 alpha subunit ;supported by full-length cDNA: Ceres:4598.	At2g34250	vinifera	GATCCTCTGCCAGAGAT	GATCATTCCCCCTTGTT
CTG1031096	5	20	5.38144e-48	F9D24.20 putative protein putative protein At2g42370 - Arabidopsis thaliana, TREMBLNEW:AC005956_9	At3g58110	vinifera	GATCGTGGTTTTAATCT	GATCATTCTTCCATGGA	GATCGTGAACTTTTTGT	GATCATTGCTACTAGCA
CTG1028008	167	122	1.14637e-113	MOK9.14 40S ribosomal protein S3 ; supported by full-length cDNA: Ceres: 10394.	At5g35530	vinifera	GATCAACAGAAAATGGC	GATCATCATTAGGGCTA	GATCATGCTTGACTGGG	GATCCCAAGGGCAAGCA	GATCTTGTCACCATCCA	GATCTAGTATTATTTTC
CTG1027584	66	39	0	MYH9.2 ACTIN 2/7 (sp|P53492) ; supported by cDNA: gi_1049306_gb_U37281.1_ATU37281	At5g09810	vinifera	GATCACTGTTTTAGAAG	GATCTGGCATCACACTT	GATCCTTACCGAGAGAG	GATCAAGGTGGTGGCAC	GATCATTCCTCACCATC	GATCATATTTGTCTTCT
CTG1029694	80	4	4.40966e-45	F7D8.29 unknown protein ;supported by full-length cDNA: Ceres:10672.	At2g21970	vinifera	GATCGTACGGACCGGAT	GATCGCTCCGGAGTGAT	GATCAAGACGCTCAGAG	GATCATCTCCGGTCGGC	GATCTTCACCATCAGCT	GATCAAAGCGTTTCTAA	GATCAATAGTGTTATCG
CTG1029114	58	13	1.55228e-127	MHK7.4 cytochrome c1 precursor ; supported by cDNA: gi_15215623_gb_AY050340.1_	At5g40810	vinifera	GATCTTGTGGGTGTGGC	GATCGTTTTCCTCAGCC	GATCTAAGTCTCATCAC	GATCCTCCAGCTGGTGT	GATCTCCTGTCTATTTT	GATCTAGGTTTTTATTT	GATCTAGACAGTGAATG
CTG1031562	277	5	2.69387e-38	T23A1.6 putative ubiquitin-like protein ; supported by cDNA: gi_14334545_gb_AY035177.1_	At2g17200	vinifera	GATCTGATGTACCACCG	GATCCGAGTGGCTTGTA
CTG1030176	4	5	5.10199e-55	F19K19.9 arginine/serine-rich protein, putative similar to arginine/serine-rich protein GI:6601502 from [Arabidopsis thaliana]; supported by cDNA: gi_15027956_gb_AY045835.1_	At1g16610	vinifera	GATCCGGGTCACCCCGC	GATCTCGCTCTCCTTCC	GATCCTTCTCTTCATCT	GATCGCACTGTTAATCT	GATCTGATGCTGAAAAA	GATCCCCTGCTCCAGGT	GATCTCCAAGACGACAG	GATCACCTGCAAGGGCC	GATCTCCACCTCCTCCA	GATCGCCTAGTCCACAC
CTG1028880	136	5	8.55649e-91	MSL3.2 S-receptor kinase homolog 2 precursor S-receptor kinase homolog 2 precursor, Arabidopsis thaliana, PIR:S27754	At5g60900	vinifera	GATCGGTCAACTCTAAT	GATCATACACTGTGACA	GATCTCCAACTTTGGAT	GATCAGACTCGAACGAT	GATCAGGTGGTATTGGC	GATCAGATACTGGAAAA	GATCGCATTCTGGTGCA	GATCCATCTAAAAGGCC	GATCCGTCCTCATTTAT
CTG1028900	26	36	1.31212	F26K24.21 MEC18.2 hypothetical protein similar to hypothetical protein GB:AAF23208 GI:6671948 from (Arabidopsis thaliana)	At3g11920	vinifera	GATCATCGGTCGAAGGA	GATCATGATTTGCAGGG	GATCCAGAAAATACAGG
CTG1029285	118	13	0.000109683	F4P12.70 hypothetical protein ; supported by cDNA: gi_13877826_gb_AF370176.1_AF370176	At3g53370	vinifera	GATCGGACCAAAGGTTA	GATCTGGTTTGAGTTCT
CTG1031355	4	11	3.98103e-137	F7K24.190 cinnamyl-alcohol dehydrogenase - like protein cinnamyl-alcohol dehydrogenase, apple tree, PIR:T16995;supported by full-length cDNA: Ceres:6748.	At5g19440	vinifera	GATCCAAAGAAGACACA	GATCCAGTGTTATGCAA	GATCATACCGGTTGGTT	GATCCCAGAAGCTAGTG	GATCCAGTTGAAAGCTT	GATCACCTATAGGTTTC
CTG1027863	785	6	3.92608e-63	F1N21.18 stress related protein, putative similar to stress related protein GI:5802955 from [Vitis riparia];supported by full-length cDNA: Ceres:14043.	At1g67360	vinifera	GATCCAGGCTCTGGTAT	GATCAACCGTTGGAGCT	GATCTCTCCCGTTTACG	GATCATCTCCTTGTTTT	GATCTGTGATTGTGGTG	GATCTTTTCAGTATGTT	GATCCTTGGGCTGGATA
CTG1030922	15	8	0	F13K23.16 flower pigmentation protein ATAN11 identical to GB:AAC18912 from [Arabidopsis thaliana] (Genes Dev. 11 (11), 1422-1434 (1997));supported by full-length cDNA: Ceres:37574.	At1g12910	vinifera	GATCTGACTCAGGATGC	GATCGGAAATCTACACC	GATCGTCCAACTTGACG	GATCCGATCCGATCCTA	GATCCGATCCTAATCTT	GATCCTAATCTTTCCTT	GATCGCGTTGAGCTCAA	GATCGGGACTTCCAGTA	GATCCTAGGTACATGGC	GATCCGATTCTGGCATA	GATCTAATCTCACAAGG	GATCAAAACATTTAGCT
CTG1027813	7	14	0			vinifera	GATCTGATCGGAGCTAG	GATCGGAGCTAGATCTC	GATCTCATAGCTGATAA	GATCTTTGTTTCTAATG	GATCGCACGGGGGTTTG	GATCGTTAAAGGTACAC	GATCAAATAATTTACAC	GATCTTTTTCTATTTGA	GATCTGTTTTTCATTCC
CTG1027517	154	5	1.14775e-169	F5I6.5 adenine nucleotide translocase identical to adenine nucleotide translocase GB:Z49227 [Arabidopsis thaliana] (FEBS Lett. 374 (3), 351-355 (1995)); supported by cDNA: gi_15028092_gb_AY045903.1_	At1g80300	vinifera	GATCTTGCCACTTTGGT	GATCACACCCACAGTCC	GATCCCTGCAAAGAAAT	GATCTTAACCTTTGGGT	GATCGTTGTTGCCTGGT	GATCCCAGTTGTAGCTC	GATCCAGCTCTAAATCC	GATCTTTTGTTGGTTTT
CTG1030614	18	20	4.96952e-35	T1M15.50 putative protein predicted protein, Arabidopsis thaliana;supported by full-length cDNA: Ceres:29453.	At5g20650	vinifera	GATCAAGCTTTTTTCAT	GATCGACTCGTGGAAGA	GATCGAGGAGCCTCTGC	GATCGGGCGGTGGAGTG	GATCAATTCGGCGATCG	GATCGGGTACCTGATCA	GATCATGCTGGCGGTGA	GATCGGGTATTTACTGT
CTG1030469	15	15	1.82468e-114	MAJ23.2 T30N20.20 putative protein predicted proteins, Arabidopsis thaliana;supported by full-length cDNA: Ceres:2344.	At5g10750	vinifera	GATCTCTCAGACATGTG	GATCCAAAAATTATTTT	GATCCTATTCCTCCCGG	GATCGTGAACCGGATAG	GATCGTGAAAGCGGCAG	GATCTTGCGTCTGGCTT
CTG1026044	268	14	1.26109e-88	T9L6.5 ribosomal protein L9, putative similar to RIBOSOMAL PROTEIN L9 GB:P49209 from [Arabidopsis thaliana]	At1g33140	D8909-15 (V. rupestris 'A. de Serres' x V. arizonica )	GATCGTCTCTGACCTCC	GATCTCCATAACCCCAT	GATCAAAGTCAAGGCCA	GATCGAGGTTGAGGGTC	GATCGACGCCTGGTTCG	GATCCGCACCGCTCTCA	GATCCGGAACTTTCTTG	GATCTGCTGCCCTCATC	GATCTGGTTGTTTACTA
CTG1030219	37	4	1.22856e-91	F28J7.38 F1C9.31 putative sulfite oxidase similar to sulfite oxidase GB:3212610 [Gallus gallus]; involvement: oxidative degradation of cysteine and methionine; Pfam HMM hit: molybdopterin binding domain in oxidoreductases; supported by cDNA: gi_6468007_gb_AF200972.1_AF200972	At3g01910	vinifera	GATCCATGACTGGCTTT	GATCAATGGAGCATCTT
CTG1026040	5	666	2.92004e-54	FCAALL.99 ribosomal protein ;supported by full-length cDNA: Ceres:15384.	At4g15000	D8909-15 (V. rupestris 'A. de Serres' x V. arizonica )	GATCNTCTCCATAATCC	GATCCACGTCCAGGGTG	GATCACCTTCTTCGGGT	GATCGCGGGTTCCGTCG
CTG1027766	666	5	1.44123e-56	FCAALL.99 ribosomal protein ;supported by full-length cDNA: Ceres:15384.	At4g15000	vinifera	GATCGGCCGTATGGGCA	GATCCGGAAGGACTCTG	GATCTCAAGGACGTAGT
CTG1037877	98	6	1.27149e-100	F14K14.14 putative phosphoenolpyruvate carboxylase similar to phosphoenolpyruvate carboxylase GB:CAA11415 [Brassica juncea]; contains Pfam profile: PF00311 Phosphoenolpyruvate carboxylase	At1g68750	vinifera	GATCTCGAAAATCAGTG
CTG1033083	174	12	2.84757e-70	MVI11.7 MLD14.1 putative abscisic acid responsive elements-binding factor almost identical (one amino acid) to GB:AAF27182 from (Arabidopsis thaliana); supported by cDNA: gi_15292926_gb_AY050897.1_	At3g19290	vinifera	GATCCTTACTGTCTGGA	GATCAGTTTTGGGACAG	GATCTACTCGCTGACCT	GATCTTTAACGTTACCG	GATCGAATTTGCCTCAA	GATCTACCCAGCAGCAG	GATCTCCTGCCAATCAG	GATCACGGGCTCGTAAA
CTG1032001	116	4	1.65276e-104	F6E13.22 unknown protein ; supported by cDNA: gi_15081724_gb_AY048255.1_	At2g44090	vinifera	GATCTTGAAATGGGGTG	GATCTCCCAGGCCCCCT	GATCTTGTGTTGGAACT
CTG1027834	190	6	3.72477e-91	F2N1.31 hypothetical protein ; supported by cDNA: gi_15982914_gb_AY057565.1_	At4g01050	vinifera	GATCAGCTTTGGGGTTG	GATCGAAAGGAAACTCT
CTG1026909	577	13	3.16085e-178	F22K20.19 T14N5.18 alcohol dehydrogenase identical to alcohol dehydrogenase GI:469467 from (Arabidopsis thaliana); supported by full-length cDNA: Ceres: 4033.	At1g77120	vinifera	GATCGAAGAAGTGGAAG	GATCCTCTTCACTTCTC	GATCTCCAACCTGGAGA	GATCAACCCCGCTGCCC	GATCTAAACCCTAAGAG	GATCATGACAAGCCTAT	GATCAACAAGGCCTTCG	GATCAGATTTTGTGGAG
CTG1029272	202	5	6.02332e-77	T2E22.19 cysteine proteinase inhibitor, putative similar to cysteine proteinase inhibitor (BCPI-2) GB:U51119 [Brassica rapa]; supported by full-length cDNA: Ceres: 20055.	At3g12490	vinifera	GATCGATAGCCTTGCTC	GATCTGGGTGTCAAGAA	GATCCTGAAGTCCAGGA	GATCTTCCCCCATGAAC	GATCCTTCTTGCAAAGG
CTG1027457	2850	9	1.47238e-93	T12J5.2 M4E13.140 catalase ; supported by cDNA: gi_15451165_gb_AY054663.1_	At4g35090	vinifera	GATCCTGTTCGTCATGC	GATCCAAGGGTCACCTA	GATCCGCAGTATCTGGA
CTG1027463	2850	9	2.3289e-92	T12J5.2 M4E13.140 catalase ; supported by cDNA: gi_15451165_gb_AY054663.1_	At4g35090	vinifera	GATCCTGTTCGTCATGC	GATCCAAGGGTCACCTA	GATCCGCAGTATCTGGA
CTG1025998	111	5	6.71916e-135	MNF13.100 20S proteasome beta subunit PBB2 ;supported by full-length cDNA: Ceres:38185.	At5g40580	D8909-15 (V. rupestris 'A. de Serres' x V. arizonica )	GATCTTCGTCGATTTTT	GATCTACAGACACACTG
CTG1028955	111	5	6.85301e-135	MNF13.100 20S proteasome beta subunit PBB2 ;supported by full-length cDNA: Ceres:38185.	At5g40580	vinifera	GATCTTCGTCGATTTTT	GATCTACAGACACACTG
CTG1033222	9	18	3.90997e-84	MOE17.2 unknown protein	At3g20720	vinifera	GATCACTGTTGGTATTG	GATCTTGAAGCCCAACG	GATCAGTTGGCCAGGCA	GATCAACTGAGCAACCT	GATCCCAATGATAGGGT	GATCTTTACACATTATG
CTG1026928	5	94	3.48461	MZN1.12 phosphoinositide specific phospholipase C ; supported by cDNA: gi_1526413_dbj_D38544.1_ATHATPLC1	At5g58670	vinifera	GATCCCTCAGAGTGCAT
CTG1026794	4	214	1.77038e-39	MCL19.6 unknown protein ;supported by full-length cDNA: Ceres:114691.	At5g46020	D8909-15 (V. rupestris 'A. de Serres' x V. arizonica )	GATCATCAGCATGTTAT	GATCATTTGCGAGCCTC	GATCTTTCTTGGCTTGT	GATCTCCGTAAAGAGGC
CTG1032902	62	7	4.406e-88	MDH9.22 putative protein similar to unknown protein (gb|AAF18661.1);supported by full-length cDNA: Ceres:7878.	At5g42520	vinifera	GATCTGTCAATTCCGGT	GATCTCAAGGACCATTG	GATCTTGAGTCAGATGG	GATCTGCCTCTCATTCT
CTG1027661	1220	11	4.20149e-66	T18A20.14 AP2 domain containing protein, putative similar to AP2 domain containing protein GI:2281649 from [Arabidopsis thaliana];supported by full-length cDNA: Ceres:42960.	At1g53910	vinifera	GATCCGTGATCCAAGAA	GATCCAAGAAAGGGGGT	GATCCGAGGCAAGAAAG	GATCAGGAATACTATAG	GATCTCTCAGCTTTTGA	GATCCCTTATCTTGACG	GATCTGCCTACTGTGGT
CTG1031498	42	12	1.94262e-108	T20K14.20 cyclic nucleotide-gated cation channel ; supported by cDNA: gi_3894398_gb_AF067798.1_AF067798	At5g15410	vinifera	GATCCAGGACTTGCCTG	GATCTTATTAAAAAGGT	GATCTTATCCTTGACAA	GATCGTCGGCTCAGACA	GATCCTCTTTGTCAAAG	GATCTCTTCNCCAATGC
CTG1035657	19	4	6.9845e-14	F3I17.13 putative UDP-glucose:glycoprotein glucosyltransferase similar to UDP-glucose:glycoprotein glucosyltransferase precursor GB:Q09332 [Drosophila melanogaster]	At1g71220	vinifera	GATCTTGACTTCGAGGC	GATCCAATCACTGACAG	GATCTTGAAGGATTCTA
CTG1026579	19	415	3.56217e-85	T20F6.10 E2, ubiquitin-conjugating enzyme 2 (UBC2) identical to gi:2689242, SP:P42745; supported by cDNA: gi_12083309_gb_AF332451.1_AF332451	At2g02760	D8909-15 (V. rupestris 'A. de Serres' x V. arizonica )	GATCCATTCAGCGCAGC	GATCACAAAGCAGTGAC	GATCTTGCTGAAGCCTC
CTG1027654	415	19	8.45892e-85	T20F6.10 E2, ubiquitin-conjugating enzyme 2 (UBC2) identical to gi:2689242, SP:P42745; supported by cDNA: gi_12083309_gb_AF332451.1_AF332451	At2g02760	vinifera	GATCCTCCTGCTGGTAT	GATCCCAACCCAAACTC	GATCAGTCTAATTCTTC
CTG1028595	13	25	0	F1C9.12 putative mitochondrial processing peptidase similar to mitochondrial processing peptidase GB:CAA56521 [Solanum tuberosum]; supported by cDNA: gi_15982730_gb_AY057579.1_	At3g02090	vinifera	GATCTTCGTCAACGGCT	GATCGCCCCCTCCCCAC	GATCCTCTCCGCACCCG	GATCGACGCTGGATCGA	GATCGAGGTTCGAGACC	GATCTTTAAGGGCACAG	GATCTCGAGGAGGAGAT	GATCGAGAACATGGGTG	GATCATTTGCATGCAAC	GATCCAACCACAGCTTC	GATCCAGATTCCATTGC
CTG1027499	241	88	3.21582	MOB24.11 protein kinase, putative similar to GB:BAA24694 from [Arabidopsis thaliana] (Plant Cell Physiol. 38 (3), 248-258 (1997));supported by full-length cDNA: Ceres:17909.	At3g24550	vinifera	GATCAGGAAAAACGAAC	GATCTCTCCAATGCAAA	GATCAAATCATAATATA
CTG1025864	961	11	4.81026e-109	F24B9.2 L-ascorbate peroxidase identical to GB:CAA42168 from [Arabidopsis thaliana] (Plant Mol. Biol. 18 (4), 691-701 (1992));supported by full-length cDNA: Ceres:25057.	At1g07890	D8909-15 (V. rupestris 'A. de Serres' x V. arizonica )	GATCACTTGAGACAGGT	GATCTTTGATAACAGCT
CTG1027614	961	11	1.60138e-18	F24B9.2 L-ascorbate peroxidase identical to GB:CAA42168 from [Arabidopsis thaliana] (Plant Mol. Biol. 18 (4), 691-701 (1992));supported by full-length cDNA: Ceres:25057.	At1g07890	vinifera	GATCTTTGATAACAGCT
CTG1027615	961	11	6.69895e-92	F24B9.2 L-ascorbate peroxidase identical to GB:CAA42168 from [Arabidopsis thaliana] (Plant Mol. Biol. 18 (4), 691-701 (1992));supported by full-length cDNA: Ceres:25057.	At1g07890	vinifera	GATCACCCTGGGAAGGT	GATCTTTGATAACAGCT
CTG1027616	961	11	3.79632e-42	F24B9.2 L-ascorbate peroxidase identical to GB:CAA42168 from [Arabidopsis thaliana] (Plant Mol. Biol. 18 (4), 691-701 (1992));supported by full-length cDNA: Ceres:25057.	At1g07890	vinifera	GATCACTTGAGACAGGT	GATCTTTGATAACAGCT
CTG1027617	961	11	4.98412e-109	F24B9.2 L-ascorbate peroxidase identical to GB:CAA42168 from [Arabidopsis thaliana] (Plant Mol. Biol. 18 (4), 691-701 (1992));supported by full-length cDNA: Ceres:25057.	At1g07890	vinifera	GATCACTTGAGACAGGT	GATCTTTGATAACAGCT
CTG1028220	13	16	2.62496e-113	T8H10.90 40S ribosomal protein S2 homolog 40S ribosomal protein S2 - Arabidopsis thaliana, SWISSPROT:RS2_ARATH;supported by full-length cDNA: Ceres:101250.	At3g57490	vinifera	GATCGTGGGAGAGGTGG	GATCCGAACCGTGGAGG	GATCTACCTCCACTCTC	GATCATGCCGGTTCAGA	GATCATTTTGGCCAAGC	GATCTTTTGGCAAAGCC	GATCTGTTAAGAGGATT
CTG1026058	176	11	4.44225e-32	T16L24.90 60S RIBOSOMAL PROTEIN L38-like protein 60S RIBOSOMAL PROTEIN L38 - Lycopersicon esculentum, EMBL:X69979; supported by cDNA: gi_13605719_gb_AF361841.1_AF361841	At3g59540	D8909-15 (V. rupestris 'A. de Serres' x V. arizonica )	GATCAAGGACCTCCTTC	GATCAAGAGGAGCAAGG
CTG1028196	176	11	1.05258e-32	T16L24.90 60S RIBOSOMAL PROTEIN L38-like protein 60S RIBOSOMAL PROTEIN L38 - Lycopersicon esculentum, EMBL:X69979; supported by cDNA: gi_13605719_gb_AF361841.1_AF361841	At3g59540	vinifera	GATCAAGGACTTCCTTC	GATCAAGAGGAGCAAGG
CTG1027634	302	19	5.38971e-77	T28A8.100 calmodulin 7 ; supported by full-length cDNA: Ceres: 7008.	At3g43810	vinifera	GATCGCTGAGTTCAAGG	GATCTCTGGGACAGAAT	GATCAATGAAGTTGATG	GATCAAAATGGCACCAT	GATCAAAATGGCTTTAT	GATCCTTCTTGAAAGAG
CTG1032500	10	25	5.36599e-163	K8K14.8 subtilisin-like serine protease ARA12 almost identical to cucumisin-like serine protease (ARA12) GI:3176874 from [Arabidopsis thaliana]	At5g67360	vinifera	GATCACCACCGTCGGTG	GATCGCGACTTCCCTGC	GATCGCGGGGTGAACCC	GATCGGTGGTGAAAGCA	GATCACGACGCTACCGT	GATCTGATAGCTCCAGG
CTG1028016	71	9	8.65145e-14	MNC17.10 nonspecific lipid-transfer protein precursor - like nonspecific lipid-transfer protein precursor, Brassica napus, EMBL:AF101038;supported by full-length cDNA: Ceres:7828.	At5g59320	vinifera	GATCATTGCCAGCCCGG	GATCCCTTGTGGATCGT	GATCGTTCTTGTTGGGC	GATCATAGATATGTGGG	GATCCCAAACTATGTTT	GATCAAGAAAATGAGAC
CTG1028912	15	14	1.05946e-92	T22B4.130 H+-transporting ATPase chain E, vacuolar	At4g11150	vinifera	GATCTTTCTCCATTCTC	GATCGACGAAGGCTCTC	GATCTACTGATTCCACA	GATCTCCACCGTCAGAT	GATCCGAAAATGAACGA	GATCCAGCAGATGGTGA	GATCAGACAGGAATATG	GATCACCATGTCTATAA	GATCTTGTGGTTCAGAG	GATCCTTATGGTTTTTA	GATCTGAACTGCTTTAT	GATCCTAATGTTATTTT
CTG1028434	418	47	0	T29J13.200 tubulin alpha-5 chain ; supported by cDNA: gi_14532775_gb_AY040012.1_	At5g19780	vinifera	GATCTGGACTAGCGATC	GATCTACGAATTGGGTT	GATCCAGGTGGGAAATT	GATCTGGAGCCAACTGT	GATCTATGTCTCGATCG	GATCGAGTGAGGAAATT	GATCCTTAGATATTGAG	GATCACAAATGCAGTAT	GATCCAAGGCACGGGAA	GATCTTGCTAAGGTGCA	GATCTCATGTATGCCAA	GATCTGGCTGCTCTTGA	GATCAAAGGAGTGGTTT
CTG1028611	47	6	6.62374e-116	MMI9.2 MTG10.22 RNA helicase ; supported by cDNA: gi_14517481_gb_AY039576.1_	At5g62190	vinifera	GATCCCAGGTCATTCCT	GATCTGGACGCACAGGA	GATCCAAGAAGGTCAAA	GATCACTTCTCGCCTCC	GATCGAACTGCAGAGGC	GATCTAATATTAATTTC	GATCAAAGACTGAAGAC	GATCATCAGAATATTTA
CTG1027852	438	4	5.00094e-47	T32A17.2 T3F12.13 Expressed protein ; supported by full-length cDNA: Ceres: 1734.	At4g08685	vinifera	GATCGCTCACGACGCTC	GATCATGGTCACAGAAG	GATCAGCTTTGTGATGC	GATCCTCACCCGTTACA	GATCACCCAATGTCTGA	GATCTGATCGATTAGGC	GATCGATTAGGCTTGCC
CTG1026383	11	24	1.7602e-74	F7H2.3 inorganic pyrophosphatase, putative similar to inorganic pyrophosphatase GI:790478 from [Nicotiana tabacum]; supported by cDNA: gi_166633_gb_M81892.1_ATHAVP3	At1g15690	D8909-15 (V. rupestris 'A. de Serres' x V. arizonica )	GATCATCGCTAGTTAAG	GATCAACTCCACCAAAG	GATCAGGATGTTGAGTG	GATCGCCAATTGTGTCA	GATCATCTCCCTGAGAG	GATCTTGACACAGGTAG
CTG1028984	241	34	1.42874e-114	F24D7.4 putative aminopeptidase similar to aminopeptidase N (alpha-aminoacylpeptide hydrolase) GB:P04825 [Escherichia coli]; contains Pfam profile: PF00099 Zinc-binding metalloprotease domain	At1g63770	vinifera	GATCATGGACATTATGG	GATCCTGATGCAGTGCA	GATCTTTCATCAGGAAG	GATCCAGAACTCACCGA	GATCCCTGGTAAGACCC	GATCTCCTGTGAATTTC	GATCAACCCTCAGGTGG	GATCTTTAATAAAATAT	GATCTTTTTGTGTTTTG
CTG1028985	241	34	1.13301e-59	F24D7.4 putative aminopeptidase similar to aminopeptidase N (alpha-aminoacylpeptide hydrolase) GB:P04825 [Escherichia coli]; contains Pfam profile: PF00099 Zinc-binding metalloprotease domain	At1g63770	vinifera	GATCTCCTGTGAATTTC	GATCAACCCTCAGGTGG	GATCTTTAATAAAATAT	GATCTTTTTGTGTTTTG
CTG1033074	22	4	1.24665e-94	F7J7.130 putative protein predicted protein, Arabidopsis thaliana, PATCHX:G2494119;supported by full-length cDNA: Ceres:106883.	At4g21190	vinifera	GATCAAAAAGAATGGAA	GATCTCCATCTACTATA	GATCCTGGTGAGGCTGA	GATCCTGGTGAGGCTGT
CTG1029002	78	11	2.32233e-65	MKP11.4 putative protein similar to unknown protein (gb|AAF26109.1);supported by full-length cDNA: Ceres:99461.	At5g17190	vinifera	GATCTAGGGTTTTCAGA	GATCGCCGCAGCTTTGA	GATCTTCTACTGGCTTC	GATCTCAGTTGTCTGAC	GATCTGTAGCTTGTGGG	GATCACTGATAATGTGG
CTG1027659	5	7	1.46432e-62	MSJ11.6 unknown protein ;supported by full-length cDNA: Ceres:32287.	At3g15660	vinifera	GATCCATTTTCCAAAAT	GATCCTGACACACATGA	GATCTACATGAAAGGGG	GATCTGATATTATTCTC
CTG1030799	37	5	1.41835e-77	T2P11.4 unknown protein Location of ESTs 108M14T7, gb|T41823 and 108M14XP 3&apos;, gb|AA395002; supported by cDNA: gi_14335101_gb_AY037230.1_	At1g26850	vinifera	GATCATTGACTCAGGAA	GATCGGCATATACCATG	GATCGCATCCTACGGCC	GATCAAATAGACGTGCT	GATCGTAGGAGGAATGA	GATCATGAAGATGGCCC	GATCAGTATGCTGATTT
CTG1036488	13	5	2.56413e-07	F22J12.30 putative protein hexamer-binding protein HEXBP - Leishmania major, PIR:A47156	At3g43590	vinifera	GATCCAGGAGATTCCCC	GATCTCCTGCAACACCA	GATCAGCAAAGGCTTCT
CTG1028838	21	14	8.46495e-147	MJB24.14 apospory-associated protein C	At5g57330	vinifera	GATCATGGGGAGGAGTT	GATCCACCTCCGTTTCC	GATCCTTAAGCCCTCTG	GATCTGATGTTGACATC	GATCATGAAAAAAAGAG	GATCCTCAGAAAGTTCT	GATCATATTAGAGTCCT
CTG1027545	128	4	7.95062e-47	F3F9.13 glutathione transferase, putative similar to glutathione transferase GI:2853219 from [Carica papaya];supported by full-length cDNA: Ceres:252874.	At1g78340	vinifera	GATCCACAATGGAAAGC	GATCTCAAGAATACCTT
CTG1027549	128	4	8.5041e-45	F20D23.12 putative glutathione transferase Second of three repeated putative glutathione transferases. 72% identical to glutathione transferase [Arabidopsis thaliana] (gi|4006934). Location of ests 191A10T7 (gb|R90188) and 171N13T7 (gb|R65532)	At1g17180	vinifera	GATCCACAATGGAAAGC	GATCTCAAGAATACCTT
CTG1036851	53	6	3.269e-11	F27M3.7 epsilon-adaptin, putative similar to epsilon-adaptin GI:5689377 from [Homo sapiens]	At1g31730	vinifera	GATCTCCTCTCAGGTTT
CTG1025940	10	6122	1.38372e-82	F20D23.12 putative glutathione transferase Second of three repeated putative glutathione transferases. 72% identical to glutathione transferase [Arabidopsis thaliana] (gi|4006934). Location of ests 191A10T7 (gb|R90188) and 171N13T7 (gb|R65532)	At1g17180	D8909-15 (V. rupestris 'A. de Serres' x V. arizonica )	GATCAACTTGGGGCACT	GATCAGAACCGGGATTT	GATCAACACAGGGGAAA
CTG1027546	6122	10	1.51937e-79	F20D23.12 putative glutathione transferase Second of three repeated putative glutathione transferases. 72% identical to glutathione transferase [Arabidopsis thaliana] (gi|4006934). Location of ests 191A10T7 (gb|R90188) and 171N13T7 (gb|R65532)	At1g17180	vinifera	GATCAATAAAAAGAGTT	GATCCACAATGGAAAGC	GATCGCTTGGACCAAGA
CTG1027547	6122	10	3.12243e-90	F20D23.12 putative glutathione transferase Second of three repeated putative glutathione transferases. 72% identical to glutathione transferase [Arabidopsis thaliana] (gi|4006934). Location of ests 191A10T7 (gb|R90188) and 171N13T7 (gb|R65532)	At1g17180	vinifera	GATCCACAATGGAAAGC	GATCGCTTGGACCAAGA
CTG1027552	6122	10	3.24826e-70	F20D23.12 putative glutathione transferase Second of three repeated putative glutathione transferases. 72% identical to glutathione transferase [Arabidopsis thaliana] (gi|4006934). Location of ests 191A10T7 (gb|R90188) and 171N13T7 (gb|R65532)	At1g17180	vinifera	GATCCACAATGGAAAGC	GATCGCTTGGACCAAGA	GATCCATATAACTTATA
CTG1027405	154	4	1.34969e-27	K15M2.15 RNA-binding protein contains Pfam profile: PF00076 RNA recognition motif. (a.k.a. RRM, RBD, or RNP domain)	At3g15010	vinifera	GATCCAACGAAGATGAT	GATCGATGGGAGGCAAC	GATCCATCAGCCAGCAG	GATCATTTCTGAGTGAT
CTG1029611	91	15	4.54451e-51	T6K12.26 glyceraldehyde-3-phosphate dehydrogenase C subunit (GapC) identical to glyceraldehyde-3-phosphate dehydrogenase C subunit (GapC) GB:M64116 [Arabidopsis thaliana] (Gene 104, 133-138 (1991));supported by full-length cDNA: Ceres:37355.	At3g04120	vinifera	GATCAAGCATCTTTGAT	GATCCGCCACATGGCTT	GATCCTCATTTTGTCTA	GATCTTGAAGAGATTTT
CTG1029092	142	13	0	F10B6.3 T5E21.15 endomembrane protein, putative similar to endomembrane protein emp70 precursor isolog GB:AAF67014 GI:7677068 [Homo sapiens]; supported by cDNA: gi_15450754_gb_AY053419.1_	At1g14670	vinifera	GATCTTACTTTGTGGAA	GATCCGATGCTTCCAGT	GATCTTCCATTCTGCGT	GATCGTCTTGTCAGTGC	GATCGTGTGATTGAGAT	GATCAACGCCCGAACCG	GATCTGGCACCCAGTTG	GATCTACACCATATACA	GATCATGAATGGTGGTG	GATCCACAGGCTTGTTT	GATCAGTTGATGTTAGT
CTG1029733	919	10	1.53085e-24	T22H22.3 acyl-carrier protein (ACP), putative similar to acyl-carrier protein (ACP) GI:17768 from [Brassica napus];supported by full-length cDNA: Ceres:40893.	At1g54580	vinifera	GATCTCTCCCCCCCTCA	GATCAGTGTTGAAGAAG	GATCTCATCGAACAGCT
CTG1030520	19	6	5.75285e-79	F28O9.190 dnaJ-like protein DNAJ protein - Schizosaccharomyces pombe, PIR:T39697;supported by full-length cDNA: Ceres:120719.	At3g57340	vinifera	GATCTTGTTGGGTCGGA	GATCTTTAGGAACTTCT	GATCTTACCCATATGAA	GATCTCTTCATTATCTT	GATCCTCAATAATCAAG
CTG1032611	25	13	2.3063e-46	F12L6.12 60S ribosomal protein L23A identical to GB:AF034694;supported by full-length cDNA: Ceres:22479.	At2g39460	vinifera	GATCAGTTACATTTCAC	GATCCTCAAATATCCCC	GATCAGGCCTGATGGGA	GATCGGAGAGATGAGGC
CTG1028288	346	24	6.12737e-106	F11F19.15 putative homeodomain transcription factor ; supported by cDNA: gi_13877516_gb_AF353094.1_AF353094	At2g35940	vinifera	GATCGGGTCCGCCAAAA	GATCATCAGCTTCGTCA	GATCCAACAGAATGTTT	GATCTGTTTCTGTTCTT	GATCAGGGGAGAAAACA	GATCTCAATGGCCACAG	GATCAGTTAAAAGCAAG
CTG1034169	60	9	1.48978e-32	F3N23.2 F3N23.2 unknown protein	At1g72820	vinifera	GATCGCCAACCATTGGT	GATCACTACCTATGAGT
CTG1025568	2460	26	1.75096e-70	F1O19.14 F5A8.1 ribulose-bisphosphate carboxylase small unit, putative similar to ribulose-bisphosphate carboxylase small unit GI:406726 from [Brassica napus]; supported by cDNA: gi_11762169_gb_AF325011.1_AF325011	At1g67090	aestivalis	GATCTCCAGGATACTAC	GATCCTGTTTCCGCAAT	GATCATTCCTATCTATA
CTG1029562	83	9	5.91666e-30	MDC11.6 DnaJ protein, putative contains Pfam profile: PF00226 DnaJ domain;supported by full-length cDNA: Ceres:31309.	At3g13310	vinifera	GATCCACAATACCTTCT	GATCTGCTCCTTCAATG	GATCAAGACGGCGTACA	GATCCAGCGGCGAGGGC	GATCTGTCGTTAGGGTC	GATCAGTGTTGGTAGGA	GATCCGAAATGCAGTAT
CTG1030413	43	10	2.28258e-13	F14J22.14 hypothetical protein contains similarity to cyclin-dependent kinase inhibitor GB:AAC34660 GI:3550262 from [Arabidopsis thaliana]	At1g49620	vinifera	GATCAGTGTTCCAGTCC	GATCACGTGTCGGCGTC	GATCAAGCGAGCTAGCG	GATCTGGAGGAGGAGAG	GATCAACGGTGGAGAAG	GATCATAGGAATCGGTC
CTG1027621	133	5	3.74024e-38	T22E19.7 unknown protein ;supported by full-length cDNA: Ceres:27109.	At1g68300	vinifera	GATCTGATTACAGCAGT	GATCCTAAAGAGGCTAT
CTG1033250	4	9	0	MBM17.13 ankyrin-like protein	At5g64030	vinifera	GATCTGGTTCAATAATG	GATCTGGTGGCAATGAG	GATCTTATGATCTTGTT	GATCTTGTTCATGCTGA	GATCATCTCTTCTCTGA	GATCTGAAAAAGAGGTG	GATCCTAAGGCCAGAAG
CTG1025824	749	5	8.05669e-45	T18N14.110 putative protein saposin precursor - Homo sapiens, PIR:SAHUP;supported by full-length cDNA: Ceres:93651.	At3g51730	aestivalis	GATCTCCTTGCTGAAAA	GATCATTGAAATGCTTC	GATCCTGACACACAGTT
CTG1025972	749	5	9.79455e-46	T18N14.110 putative protein saposin precursor - Homo sapiens, PIR:SAHUP;supported by full-length cDNA: Ceres:93651.	At3g51730	D8909-15 (V. rupestris 'A. de Serres' x V. arizonica )	GATCTCCTTGCTGAAAA	GATCATTGAAATGCTTC	GATCGACATTCACTGCT	GATCCTGACACACAGTT
CTG1027796	749	5	3.47441e-46	T18N14.110 putative protein saposin precursor - Homo sapiens, PIR:SAHUP;supported by full-length cDNA: Ceres:93651.	At3g51730	vinifera	GATCAATAATGATTGAA	GATCTCCTTGCTGAAAA	GATCATTGAAATGCTTC	GATCCTGACACACAGTT
CTG1028040	34	5	0	F1O17.2 heat shock protein 101 (HSP101) identical to heat shock protein 101 GI:6715468 GB:AAF26423 from [Arabidopsis thaliana]	At1g74310	vinifera	GATCAGGCAGTCAGTGC	GATCGAGGGCTGGGTTA	GATCATCATGACTTCAA	GATCCCCTCTCACATGA	GATCCGGTTTACGGTGC	GATCGATGAAAACTCAA	GATCCCAAACGGGCAAA	GATCGAAGAAATAGAAG	GATCTATAAATAAAAGT	GATCTTTCCCTTTTGTG	GATCATCAATTGTTCAC
CTG1028039	38	5	7.28088e-72	F1O17.2 heat shock protein 101 (HSP101) identical to heat shock protein 101 GI:6715468 GB:AAF26423 from [Arabidopsis thaliana]	At1g74310	vinifera	GATCATCATGACTTCAA	GATCCCCTCTCACATGA	GATCAACTGAGAAAGGT	GATCCGGTTTACGGTGC	GATCGATGAAAACTCTA	GATCCCAAACGGGCCAA	GATCGAAGAAATAGAAG	GATCTATAAATAAAAGT	GATCTTTCCCTTTTGTG	GATCATCAATCGTTCAC
CTG1028699	306	11	0	T26D3.10 luminal binding protein ; supported by cDNA: gi_1303694_dbj_D84414.1_ATHBIPA	At5g28540	vinifera	GATCGTCGCGGCGATCG	GATCGTGTGTTTCGGAT	GATCTTGGAACAACCTA	GATCAAGGATGGTGAGA	GATCAGTGCAATGATTT	GATCAAGGATGCTGTCG	GATCAGCAGACCCCCGT	GATCACCATCACAAATG	GATCAATGACAAGGACA	GATCAGGCGGAGCCCCA	GATCGGGCGGAGAAATG
CTG1029961	49	11	2.41759e-08	F14I3.10 hypothetical protein contains similarity to RNA-binding glycine-rich protein GB:D16205 GI:436790 from [Nicotiana sylvestris]; supported by cDNA: gi_13605792_gb_AF367295.1_AF367295	At1g50300	vinifera	GATCTGCGCCATGTCTC	GATCATAACTCAAAATC	GATCACAGGCTGCAAAA	GATCAGTGAGTACTAGG	GATCCTTTTCTACAGAT
CTG1032635	82	16	9.38704e-95	T20K14.10 ubiquitin-fusion degradation protein-like ubiquitin-fusion degradation protein - Homo sapiens, EMBL:AF043117; supported by cDNA: gi_15215855_gb_AY050458.1_	At5g15400	vinifera	GATCGATCTGGCATTTA	GATCTGGCATTTACCTC	GATCGTCCACATATATG	GATCTTACAATGAGTAG	GATCCAATTCAATACAC	GATCTTACCTTCTTCAA	GATCCCATCTGACTTCG	GATCTCAAGAATTAAAG	GATCATGGAGAGGGGGA
CTG1027714	120	30	4.19972e-80	T5C23.30 phospholipid hydroperoxide glutathione peroxidase ;supported by full-length cDNA: Ceres:8846.	At4g11600	vinifera	GATCAAATCACACCATG	GATCTTAGCATCTACAA	GATCAAGGTTTGGAGAT	GATCAGACGGTTATTAT	GATCTAGTAATTGCTGC	GATCTTGGCGAATTCAA	GATCATGCTGCCTCCTA
CTG1028477	92	11	0.000162473	T6G15.70 hypothetical protein ;supported by full-length cDNA: Ceres:41730.	At4g13520	vinifera	GATCCTCTTGAGATCTT	GATCTTCGGTGAGGGCG	GATCTCCTATTCGCCAT	GATCTGATAGCGATGAT
CTG1034958	107	6	2.46624e-72	MCK7.10 WD-40 repeat protein MSI1 (sp|O22467); also highly similar to G1/S transition control protein-binding protein RbAp46 ; supported by cDNA: gi_2394228_gb_AF016846.1_AF016846	At5g58230	vinifera	GATCTACGCAAGATCAA	GATCAACCCTGCTCTCC	GATCTTAGCAGGATTGA	GATCTGGCAAATGGCAG
CTG1028238	316	8	2.72009e-37	T2E22.19 cysteine proteinase inhibitor, putative similar to cysteine proteinase inhibitor (BCPI-2) GB:U51119 [Brassica rapa]; supported by full-length cDNA: Ceres: 20055.	At3g12490	vinifera	GATCATCTCTGAATCTG
CTG1030893	40	214	2.24333e-159	F8B4.90 putative protein phosphate/phosphoenolpyruvate translocator, Arabidopsis thaliana, ATU66321	At4g32390	vinifera	GATCCTCCTTTCGTACG	GATCTTCCTCAGCTTCA	GATCCAGATTTTGTTGA	GATCAATTTGTTTGGAT	GATCTTCGGATGAATGT	GATCAGACACTGCCCTG
CTG1029192	39	5	0.92243	F16B3.22 putative sterol-C5-desaturase identical to GB:AAD12944 from [Arabidopsis thaliana]	At3g02590	vinifera	GATCAATAGTTCTTGGG	GATCTGGAAATCATTAG
CTG1036624	159	8	6.00609e-115	F24I3.230 putative protein DYSKERIN (NUCLEOLAR PROTEIN NAP57) - Rattus norvegicus, EMBL:Z34922; supported by cDNA: gi_8901185_gb_AF234984.2_AF234984	At3g57150	vinifera	GATCATGGTGTTGTGGC	GATCGGGATACTTACCC	GATCCTGTTACAGTTCC
CTG1029158	104	6	6.06107e-38	MSL1.12 putative ribosomal protein similar to ribosomal protein L37 GB:BAA04888 from [Homo sapiens];supported by full-length cDNA: Ceres:14710.	At3g16080	vinifera	GATCCGGAGGAAGACAA	GATCAGTGTTGCTTATT
CTG1025650	21	4	1.47953e-12	T12H3.7 hypothetical protein ;supported by full-length cDNA: Ceres:14272.	At2g06520	aestivalis	GATCCATGATCAACCGT	GATCAACCGTGGAAGCT	GATCCCCAAGAGAGGTC	GATCGTGGTGGGGTTCG	GATCGCAGCCGCTTCAT	GATCCCGTCAAGCGAAC	GATCTCATGATTTGAAT
CTG1028610	21	4	2.61389e-13	T12H3.7 hypothetical protein ;supported by full-length cDNA: Ceres:14272.	At2g06520	vinifera	GATCCCGTCAAGCGAAC	GATCTCATGATTTGAAT
CTG1037432	36	4	5.55916e-10	MWD9.19 unknown protein	At5g22390	vinifera	GATCCAGGACACAAGGA	GATCCCCAATCAGGAGC
CTG1030076	50	11	4.91007e-88	F26G5.100 putative protein hypothetical proteins - Arabidopsis thaliana	At3g44150	vinifera	GATCGCGGCCTTCAGGC	GATCTCCCTCCTCTCCA	GATCTTCTAACCCCTTC	GATCTCTCTTTCTGTAT
CTG1029494	11	25	5.82392e-162	F7A10.1 unknown protein	At1g55360	vinifera	GATCCTGATCTCATCAA	GATCTCATCAATGAGAG	GATCTATATGGTGACAA	GATCCAAAGGAAGGAAA	GATCTTTCTCTAGTGCG	GATCTTGGTTTTGGCCT
CTG1027214	56	9	2.07303e-33	T14P8.5 putative protein similar to several proteins containing a tandem repeat region such as Plasmodium falciparum GGM tandem repeat protein (GB:U27807)	At4g02450	vinifera	GATCTTTTTGATAAGGT	GATCTTGATGATACTGA	GATCAATGCTTGCATTT
CTG1031094	43	12	3.54106e-106	F22D1.90 translation initiation factor eIF-2 beta chain - like protein translation initiation factor eIF-2 beta chain, apple tree, PIR:T17104;supported by full-length cDNA: Ceres:3855.	At5g20920	vinifera	GATCCTACTAAGAAGAA	GATCATAATGGTGAGGA	GATCTGTGCAAGACGAT	GATCATGTCATGGCCTT	GATCGCTTGATGGACAG	GATCTTGCGAAGATATA	GATCAGTTGCTCCAATC	GATCTGACACCCATTTT
CTG1034714	8	70	1.90952	MJG19.16 unknown protein ;supported by full-length cDNA: Ceres:22807.	At3g13200	vinifera	GATCCCCTTCAGACACT
CTG1029666	859	5	2.74679e-59	T21L8.120 40S ribosomal protein S20-like protein 40S RIBOSOMAL PROTEIN S20 - ARABIDOPSIS THALIANA,PID:g1350956;supported by full-length cDNA: Ceres:8700.	At3g47370	vinifera	GATCAGGATCACCTTGT	GATCACCTTGTCCTCCA	GATCTCTTCAGCTCTCC	GATCACCTCCATCACAA
CTG1025980	52	25	1.61775e-70	FCAALL.58 Expressed protein ; supported by cDNA: gi_15215826_gb_AY050443.1_	At4g15470	D8909-15 (V. rupestris 'A. de Serres' x V. arizonica )	GATCTGAGAAGATGTAC	GATCCTCCTCACCACCC	GATCTACATCTGTCGCT	GATCTTGAGAGGAGGGT	GATCCTGCAATATATTG	GATCATCTTATTGAAGT	GATCGATGCCTGCCACT	GATCTGATTTACGTGGC	GATCATCTTATAAAACC
CTG1027916	52	25	1.16293e-70	FCAALL.58 Expressed protein ; supported by cDNA: gi_15215826_gb_AY050443.1_	At4g15470	vinifera	GATCTGAGAAGATGTAC	GATCCTCCTCACCACCC	GATCTACATCTGTCGCT	GATCTTGAGAGGAGGGT	GATCCTGCAATATATTG	GATCATCTAATTGAAGT
CTG1030714	62	14	4.42256e-121	ATEM1.5 putative nuclear DNA-binding protein G2p Mus musculus p38-2G4 protein: SwissProt Accession Number P50580; supported by cDNA: gi_14532885_gb_AY040067.1_	At3g51800	vinifera	GATCATTCATTAGAGAG	GATCGAGAGGGGTGTGC	GATCTTTTACAACCATA	GATCAGATCGGATTACA	GATCGGATTACATCTCA	GATCCTAATCGGGGTTT
CTG1030503	5	6	1.67425e-17	T1B3.10 unknown protein ; supported by cDNA: gi_14334605_gb_AY034976.1_	At2g28380	vinifera	GATCCTCTAGTTGTTCG	GATCCATCAGCTGCTTC
CTG1025999	371	19	5.34921e-59	T9J14.13 putative ribosomal protein s19 or s24 similar to ribosomal protein S19 GB:445612 [Solanum tuberosum] and similar to ribosomal protein S24 GB:4506703 [Homo sapiens];supported by full-length cDNA: Ceres:25350.	At3g04920	D8909-15 (V. rupestris 'A. de Serres' x V. arizonica )	GATCGCCTGTGTCCTCC	GATCCCAATTCAATTTT
CTG1028214	371	19	2.52827e-59	T9J14.13 putative ribosomal protein s19 or s24 similar to ribosomal protein S19 GB:445612 [Solanum tuberosum] and similar to ribosomal protein S24 GB:4506703 [Homo sapiens];supported by full-length cDNA: Ceres:25350.	At3g04920	vinifera	GATCGCCTGTGTCCTCC	GATCCCAATTCAATTTT
CTG1035324	70	11	8.2554e-39	F4I10.5 F26P21.160 putative protein AT.I.24, Arabidopsis thaliana, gb:U63815;supported by full-length cDNA: Ceres:4868.	At4g33040	vinifera	GATCCAGCGCCTCATCT	GATCGGAGCCCTCGCCG
CTG1026973	17	120	0.703693	MMG4.5 CHP-rich zinc finger protein-like	At5g43040	vinifera	GATCGGAGATCCATGGA	GATCCATGGATCACAGA	GATCACAGACGGTATCT	GATCTCGGAGCTTGGCG	GATCTGCTCAATATAAC
CTG1027301	17	120	3.58792	F11F12.17 F17J6.2 10-formyltetrahydrofolate synthetase identical to 10-formyltetrahydrofolate synthetase (Arabidopsis thaliana) GI:5921663; supported by cDNA: gi_15451113_gb_AY054637.1_	At1g50480	vinifera	GATCGGAGATCCATGGA	GATCCATGGATCACAGA	GATCACAGACGGTATCT
CTG1027304	17	120	1.05	T4C12.10 VPS13 - like protein VPS13, Saccharomyces cerevisiae, EMBL:AF001317	At5g24740	vinifera	GATCGGAGATCCATGGA	GATCCATGGATCACAGA	GATCACAGACGGTATCT
CTG1026963	140	8	6.75334e-89	K24G6.9 60S ribosomal protein L13a ;supported by full-length cDNA: Ceres:4275.	At5g48760	vinifera	GATCTGCCTCTCCGGTG	GATCCTCTGGAGGACCA	GATCTCAGCTAGATGTT
CTG1026150	40	44	1.93956e-161	T6J4.17 F13B4.26 glyceraldehyde-3-phosphate dehydrogenase, putative similar to glyceraldehyde-3-phosphate dehydrogenase GI:21143 from (Sinapis alba); supported by cDNA: gi_15146235_gb_AY049259.1_	At1g13440	D8909-15 (V. rupestris 'A. de Serres' x V. arizonica )	GATCACACGGGAGCTGT	GATCGTTGACTGCAACC	GATCCTTCCAAATCCAT	GATCTTGATCTTCCCCA	GATCTTCCCCATGATCT	GATCTAGGATGCGAGAA
CTG1026953	44	40	1.5047e-82	T6J4.17 F13B4.26 glyceraldehyde-3-phosphate dehydrogenase, putative similar to glyceraldehyde-3-phosphate dehydrogenase GI:21143 from (Sinapis alba); supported by cDNA: gi_15146235_gb_AY049259.1_	At1g13440	vinifera	GATCGACTTGATTGTCC
CTG1032250	21	7	1.04805e-41	F8L10.23 Expressed protein ; supported by full-length cDNA: Ceres: 271765.	At1g53035	vinifera	GATCTGCCTCCTCCACT	GATCCACGCCCCATGAT	GATCAGCTCTTGATCCG	GATCCGGACCTCCGATT	GATCTTGCTTTGGATTG
CTG1027999	23	11	3.15992e-61	F19B15.190 putative protein SNF7 protein - Saccharomyces cerevisiae,PIR2:S52590;supported by full-length cDNA: Ceres:7471.	At4g29160	vinifera	GATCAGCTCCTTCCGTT	GATCGGTCAAAAATGTT	GATCAGATGATCCTGCT	GATCCTGCTAGAAGGAG
CTG1034914	4	5	4.3257e-37	F21O3.21 hypothetical protein	At3g07500	vinifera	GATCAGTGGATATGGAG	GATCAATAGATTTCACC
CTG1026138	830	94	5.3103e-07	F9L1.21 unknown protein ESTs gb|AA650895, gb|AA720043 and gb|R29777 come from this gene; supported by full-length cDNA: Ceres: 22166.	At1g15270	D8909-15 (V. rupestris 'A. de Serres' x V. arizonica )	GATCACACAACAAACCC	GATCTGGCCAAACTTCA	GATCTATGATATCAAGT
CTG1027039	830	94	7.03794e-07	F9L1.21 unknown protein ESTs gb|AA650895, gb|AA720043 and gb|R29777 come from this gene; supported by full-length cDNA: Ceres: 22166.	At1g15270	vinifera	GATCACACCACAAACCC	GATCTGGCCAAACTTCA	GATCTATGATATCAAGT
CTG1025665	6	4	0	T22P11.90 dnaK-type molecular chaperone hsc70.1	At5g02500	aestivalis	GATCTCGGCACGACGTA	GATCATAGCCAACGATC	GATCAGGGGAACAGAAC	GATCGGAGATGCGGCCA	GATCAACACTGTTTTCG	GATCACAGTCGCCTATA	GATCTGGGTGGCGGCAC	GATCTCTTAGAAGATTG
CTG1026200	4	5	1.73045e-130	F17O14.6 putative 2,3-bisphosphoglycerate-independent phosphoglycerate mutase similar to 2,3-bisphosphoglycerate-independent phosphoglycerate mutase GB:Q42908 [Mesembryanthemum crystallinum];supported by full-length cDNA: Ceres:125616.	At3g08590	D8909-15 (V. rupestris 'A. de Serres' x V. arizonica )	GATCTCGGTCGAGTCAT	GATCACCCGAAGCTCCC	GATCTTGGGCATGGTGG	GATCAGTACAACTGCAT	GATCTATGAGGGAGAAG	GATCAGTTGCAATTACT	GATCTTGCAAAATTACG	GATCGTTATGAGAATGA
CTG1026799	78	17	1.53156e-44	T14C9.100 putative protein predicted proteins, Arabidopsis thaliana and Drosophila melanogaster	At5g25560	D8909-15 (V. rupestris 'A. de Serres' x V. arizonica )	GATCCTTCGCAACGATT	GATCACAATGATGACCC	GATCTGGATTTTGAGAA
CTG1028566	78	17	1.9895e-112	MRN17.15 PGPD14 protein ;supported by full-length cDNA: Ceres:41666.	At5g22920	vinifera	GATCGGGTGTTAGGTTT	GATCAAAGAGCCAACTG	GATCATGTAGAGATCAC	GATCACAGAAAAGGAAT	GATCCTTTGCAACGATT	GATCACAATGATGACCC
CTG1030562	5	9	7.53482e-58	F10O3.10 unknown protein Strong similarity to gi|2244833 centromere protein homolog from Arabidopsis thaliana chromosome 4 contig gb|Z97337. ESTs gb|T20765 and gb|AA586277 come from this gene	At1g03080	vinifera	GATCGAAAGCTGCACAC	GATCAGATATCTGAATG	GATCAGATGCTTGAGTT	GATCCGAACGGCAGTAT	GATCTCCAAGAGATTTG	GATCTGAAAAAGAAGGT	GATCATCAATTTAGAGA	GATCTTAAATAAATGAA
CTG1031243	4	4	4.13531e-83	F25G13.110 serine/threonine-specific protein kinase MHK ; supported by cDNA: gi_166810_gb_L07249.1_ATHPRKINB	At4g13020	vinifera	GATCGAAATTCAAGTGA	GATCACTTGATTCAACT	GATCATGCAACTTTGTT	GATCCATTTCAGATGAA	GATCGGAATGGAATTGA	GATCTTCGGCTGTCCAT	GATCTCTAATTTATTTC
CTG1026206	31	740	4.29913e-45	T27I15.200 ribosomal protein S27 ; supported by cDNA: gi_4193381_gb_AF083336.1_AF083336	At3g61110	D8909-15 (V. rupestris 'A. de Serres' x V. arizonica )	GATCATCAAATAGTCAT
CTG1027759	740	31	4.28624e-45	T27I15.200 ribosomal protein S27 ; supported by cDNA: gi_4193381_gb_AF083336.1_AF083336	At3g61110	vinifera	GATCCTATCTAGTTTTC	GATCCTTTCTTTCCTTT
CTG1028468	241	13	0	F28A21.120 shaggy-like protein kinase etha (EC 2.7.1.-) ;supported by full-length cDNA: Ceres:256076.	At4g18710	vinifera	GATCCTGTCACAGGTCA	GATCATCCAAATGTCAT	GATCCACTTACTCACCA	GATCTTGCTTCTCGACT	GATCAAAAGCTGTTAGC
CTG1037442	15	6	1.26816e-18	F13G24.100 MXM12.14 unknown protein ;supported by full-length cDNA: Ceres:22350.	At5g07900	vinifera	GATCATTCCACGGTGTT	GATCTGTGTTTGGGTAT
CTG1030692	72	4	1.63914e-38	F5O11.25 T12C24.5 hypothetical protein	At1g12500	vinifera	GATCCAAAGTTACAACT
CTG1036282	15	28	4.00704e-05	MBK5.16 pyruvate kinase	At5g63680	vinifera	GATCCCCCGGGCTGCAG	GATCAGCGTCTGTTATT	GATCTGCTTGGTGAAAT	GATCTTAAATCTCTATG
CTG1028033	211	5	2.79956e-156	T2K12.9 Expressed protein ; supported by cDNA: gi_15293122_gb_AY050995.1_	At5g08690	vinifera	GATCGAAAGTGGTGTCA	GATCTTGGAGGTCTTCA	GATCCAGCTCCAGCAAC	GATCTTTCTGAGCAGTC	GATCAAACGATATCTGG
CTG1032427	129	7	1.51449e-15	T18D12.90 hypothetical protein ; supported by full-length cDNA: Ceres: 281.	At3g43520	vinifera	GATCTCTCACAAATCAA	GATCATTGCTAGCGCTG	GATCGACGTCCAACCAG	GATCACGACAACGACGA	GATCGGACGAAAGCAAT
CTG1025758	364	44	7.05965	MDC16.8 hypothetical protein predicted by genemark.hmm	At3g13960	aestivalis	GATCATATGGGCCGGAG
CTG1026362	132	10	4.85817e-22	T14D3.80 lipoxygenase AtLOX2 ; supported by cDNA: gi_431257_gb_L23968.1_ATHATLO	At3g45140	D8909-15 (V. rupestris 'A. de Serres' x V. arizonica )	GATCCCTTAATAAAGGC
CTG1027316	132	10	0	T14D3.80 lipoxygenase AtLOX2 ; supported by cDNA: gi_431257_gb_L23968.1_ATHATLO	At3g45140	vinifera	GATCTTAAGGAATGGCC	GATCCTAAGATCTATGG	GATCTATGGTCCCCCTG	GATCAAAGGATTCATGA	GATCAAGGGCACTTTTC	GATCAATGCTCTTGCTC	GATCATTGAGTCCGCAT	GATCAGCTCTGCTGCCT	GATCCCTTAATAAAGGC
CTG1027328	132	10	1.55724e-33	T14D3.80 lipoxygenase AtLOX2 ; supported by cDNA: gi_431257_gb_L23968.1_ATHATLO	At3g45140	vinifera	GATCAATGCTCTTGCTC	GATCATTGAGTCCGCAT	GATCAGCTCTGCTGCCT	GATCCTAAGATCTATGG	GATCTATGGTCCCCCTG	GATCAAAGGATTCATGA	GATCAAGGGCACTTTTC	GATCCCTTAATAAAGGC
CTG1031275	362	21	4.00784e-24	F17I23.10 low temperature and salt responsive protein homolog low temperature and salt responsive protein LTI6A - Arabidopsis thaliana,PID:g4039153	At4g30650	vinifera	GATCTTGCTTCCTCCGG	GATCGTGTTCGTCGATC	GATCGCGATCCCGATGA	GATCCCGATGACTACTA
CTG1031857	120	5	1.69131e-58	F13K3.9 putative giberellin beta-hydroxylase contains similarities to GA beta-20-hydroxylase from tobacco (GB:3327245) and to ethylene forming enzyme from Picea glauca (GB:L42466)	At2g36690	vinifera	GATCCCAATCAACTCCT	GATCCTGATCAACGCTC	GATCAACGCTCCAGAGC	GATCAATCACGGTGTGC	GATCTGACGGAGGAGGA	GATCAGGTGCGGCACAA	GATCGAGTCCGAATCAG
CTG1027455	4834	23	0	MUF9.8 translation elongation factor eEF-1 alpha chain (gene A4) ; supported by cDNA: gi_13430509_gb_AF360167.1_AF360167	At5g60390	vinifera	GATCATTCAAGTATGCT	GATCACTGGTACCTCAC	GATCTGCTGTTGCAATA	GATCCCCTTTGTTCCAA	GATCTAAAACGTGGCTT	GATCCTGCAAAGGAAGC	GATCCAAGTGGTGCCAA
CTG1032285	17	7	1.01098e-53	MMI9.1 DC1.2 homologue - like protein DC1.2 homologue, Nicotiana tabacum, EMBL:AB009888	At5g62360	vinifera	GATCACTAATCTCCAAT	GATCGACCTCGTCTGTG	GATCAGCTTAGAAAAGC	GATCAATAGTTATGCAT
CTG1033146	14	4	4.66852e-91	K2A18.8 putative protein contains similarity to ribonucleoprotein F	At5g66010	vinifera	GATCTTCTCTCCGCAGA	GATCGAGAGGGGCAATG	GATCGGCTCAAAGAGAC	GATCCATGCAGGCTGAC	GATCACGGTATGTCGAG	GATCAAGGCAATGATTG	GATCTGCAACCAGCTAC	GATCCTTTGTTATGGTA
CTG1027189	144	17	3.11988e-22	T19C21.15 unknown protein	At2g38360	vinifera	GATCGCACGGCCATCGT	GATCGCGAGACCCTTGG	GATCCGTTCTCATCTCC	GATCTCTTCCTCGACGA
CTG1029896	30	6	2.86954e-24	T9A4.6 F24G24.70 probable wound-induced protein wound-induced protein, Lycopersicon esculentum, PIR2:S19773;supported by full-length cDNA: Ceres:1831.	At4g10270	vinifera	GATCTTCTATATCCTAT	GATCAGGGCTTCTGCAG	GATCATCAGCCTGCTCT
CTG1029897	30	6	1.25766e-24	T9A4.6 F24G24.70 probable wound-induced protein wound-induced protein, Lycopersicon esculentum, PIR2:S19773;supported by full-length cDNA: Ceres:1831.	At4g10270	vinifera	GATCTCCTGTATCCATT	GATCAGGGCTTCTGCAG	GATCATCAGCCTGCTCT
CTG1028362	47	13	2.39939e-62	F28I8.26 putative ferredoxin-thioredoxin reductase ;supported by full-length cDNA: Ceres:40781.	At2g04700	vinifera	GATCACAAAGATTCATT	GATCAGACCATCTCCTT	GATCCCCAATAATACCT	GATCTGCACAGCTTCTA
CTG1026041	10	5403	9.55933e-70	T5J8.21 polyubiquitin (UBQ14) identical to GI:166795; similar to N. sylvestris hexameric polyubiquitin, GenBank accession number M74101;supported by full-length cDNA: Ceres:38261.	At4g02890	D8909-15 (V. rupestris 'A. de Serres' x V. arizonica )	GATCAGCCTCTGCTGAT	GATCCGGGGGGATCCCC	GATCCCCTCCTTGTCCT
CTG1027646	2048	8	4.54503e-47	MBG8.3 K5F14.12 thiazole biosynthetic enzyme precursor (ARA6) (sp|Q38814) ; supported by cDNA: gi_1113782_gb_U17589.1_ATU17589	At5g54770	vinifera	GATCGTGAGGCTCACCA	GATCGTCACCGGAATGG
CTG1034379	19	5	3.33461e-128	F8A5.4 phosphatidylinositol 3-kinase, putative similar to phosphatidylinositol 3-kinase GI:736338 from [Glycine max]; supported by cDNA: gi_555699_gb_U10669.1_U10669	At1g60490	vinifera	GATCATATTTAAGAAGG	GATCGATTGCTTAAATT	GATCTACACTTAACTCC	GATCCTAAGCCATTTCC	GATCCTGAGAAAGGCAT	GATCTTATCAATGAGAG	GATCCCACAAGTTTGTT
CTG1029737	21	7	1.8701e-109	F8A5.21 auxin-induced protein, putative similar to auxin-induced protein(atb2) GI:6562980 from [Arabidopsis thaliana]	At1g60690	vinifera	GATCTCTATTACCAGCA	GATCGTTGCATATAGCC	GATCCTTGCAGACTTGC	GATCAGAATATTAAAGT
CTG1035528	20	6	3.78824e-93	F4P13.4 putative protein kinase similar to ATMRK1, an Arabidopsis protein kinase related to mammal mixed-lineage kinases and Raf protein kinases GB:BAA22079 [Arabidopsis thaliana]; supported by cDNA: gi_16323086_gb_AY057647.1_	At3g01490	vinifera	GATCTGCAAGAGGGTGA	GATCATGCTATTGGACA	GATCAGCCTCAGGGCTG	GATCCAACTGTTTTTAT	GATCACCTTTTACATGC
CTG1029796	12	8	1.08373e-112	F9K21.180 putative protein senescence-associated protein 5 (SA5) - Hemerocallis hybrid cultivar, EMBL:AF082030; supported by full-length cDNA: Ceres: 11427.	At3g45600	vinifera	GATCGGATTACTAAACT	GATCCCCATACTAGGCG	GATCATCATCGGAGTGG	GATCTTCGCCTACGCTG	GATCAGCTCATGTGTTA	GATCAGGGGCAACTGTG	GATCATCCTGGTTATTG	GATCCAGTTTTAACTAG	GATCATGATGGTTTATT
CTG1028244	193	4	3.76232e-96	MWD9.24 60S ribosomal protein L10A ; supported by cDNA: gi_14335147_gb_AY037253.1_	At5g22440	vinifera	GATCCATTGGAAGGAAG	GATCCCCAGAAGGACAA	GATCCCCCGTCTTTTAG	GATCTTTCAAAATGTGC	GATCAAACCGCGTCTTC
CTG1029764	190	6	3.94188e-88	F2G19.25 unknown protein ;supported by full-length cDNA: Ceres:8255.	At1g45688	vinifera	GATCTGTGAATCGGTGC	GATCTCCACGGCGGCCG	GATCTCGCAAGATCTCC	GATCTCCCCCAATGATG	GATCGAGGAAGAAGGGC	GATCACTATGAAGAGCA	GATCTATCCTACTCCCG	GATCACTAACAATAGTA	GATCCAGAGCTTACGTT	GATCCGAAAAAGCTTAA	GATCAAAGGGACAGCTA	GATCACTGACTTTTGGT
CTG1034005	25	111	3.55338e-33	F2I11.150 HY5(bZIP transcription factor family) identical to HY5 protein GI:2251084 from [Arabidopsis thaliana]	At5g11260	vinifera	GATCTTCTAGTTCTGCT	GATCAGAAGAGTGCCAG	GATCGGCAGTGGGGACC
CTG1026569	82	16	1.51148e-24	MCA23.2 MCA23.2 60S acidic ribosomal protein P1-like protein ;supported by full-length cDNA: Ceres:14401.	At5g47700	D8909-15 (V. rupestris 'A. de Serres' x V. arizonica )	GATCCTCTCTCCTCTCC	GATCAGCACCTTGCTTA	GATCTAATCATGAATGT
CTG1028525	82	16	4.27666e-25	MCA23.2 MCA23.2 60S acidic ribosomal protein P1-like protein ;supported by full-length cDNA: Ceres:14401.	At5g47700	vinifera	GATCCTCTCTCCTCTCC	GATCAGCACCTTGCTTA	GATCTAATCATGAATGT
CTG1029707	13	18	2.03439e-105	F17F16.13 F6I1.12 unknown protein ; supported by cDNA: gi_14423501_gb_AF386988.1_AF386988	At1g16880	vinifera	GATCAAGACTCGGATCC	GATCCAAATGCAACTAT	GATCGCTTGGGAGCGCT	GATCCTGAGTTGCTTGA	GATCGCCCTGGATTACT	GATCTTGTAAAAAGCAT	GATCATGTGATTGTTGT
CTG1026140	1218	20	1.1338e-43	F14G9.17 unknown protein ; supported by full-length cDNA: Ceres: 22928.	At1g56220	D8909-15 (V. rupestris 'A. de Serres' x V. arizonica )	GATCACGGCCTCGGCAA	GATCGTACAGCGATGAT	GATCGCCGCCGGTGTCC	GATCTACACCCCCGGTA	GATCTACATCGGATGCT	GATCTGATCCTGGTGAT	GATCCTGGTGATCTGGT	GATCTGGTTATCTGGTT	GATCATGTACGTGAGGA	GATCTCTGCATGCATGC	GATCCTAGTAGTCTGTT
CTG1027892	471	4	2.32825e-175	T6J22.19 unknown protein contains Pfam profile: PF01490 Transmembrane amino acid transporter protein; supported by cDNA: gi_15529154_gb_AY052201.1_	At3g30390	vinifera	GATCTTCTTATATTAAA	GATCACTATTGGGCTCA	GATCGTCACAGCATAGC	GATCTTGGCCAGTTTCA	GATCATTTAGAGTCCCA
CTG1034069	41	10	7.42725e-126	F1O17.2 heat shock protein 101 (HSP101) identical to heat shock protein 101 GI:6715468 GB:AAF26423 from [Arabidopsis thaliana]	At1g74310	vinifera	GATCTATGGATGCTGCT
CTG1035710	37	5	1.09216e-23	T24I21.18 hypothetical protein predicted by genefinder	At2g16770	vinifera	GATCATGTTCTGTTATC	GATCGACTCGTTTCTTG	GATCATCTTCGCAGGCT
CTG1028788	275	4	4.05318e-135	T18B16.80 kinase-like protein protein kinase rck, Mus musculus, PIR2:I48733; supported by cDNA: gi_14532759_gb_AY040004.1_	At4g19110	vinifera	GATCGGTTGAAGCTTTT	GATCAATTCTCAACCAC	GATCGAGTGAAGCAGAT	GATCCCTGCAAGAGGCC	GATCAGAAATCTGGTAG
CTG1031805	8	4	1.62966e-31	F15N18.170 putative protein rjs protein, Mus musculus, PIR:T14317;supported by full-length cDNA: Ceres:266544.	At5g11580	vinifera	GATCCTGAAGAAGTCAC	GATCGTGGTAAGCTTGT	GATCCAGGAGATTATCA	GATCTCTGGAGAATATA
CTG1028808	415	8	1.04407e-94	FCAALL.416 ribosomal protein ;supported by full-length cDNA: Ceres:23771.	At4g16720	vinifera	GATCAATGAGGATTCAA	GATCTTTTCGGCACATT
CTG1028867	690	4	9.88684e-74	F6N15.7 putative ribosomal protein S13 similar to ribosomal protein S13 (Pfam;supported by full-length cDNA: Ceres:4058.	At4g00100	vinifera	GATCTCTTCTCAGGATG	GATCTTGCGGATTCTCA	GATCTCTATCACCTCAT	GATCTTGGTTGAGAGTA	GATCCATCGCCTTGCTC	GATCAGGGGGAAAACAG
CTG1027751	365	5	0	MIF21.12 acetyl-CoA C-acetyltransferase ; supported by cDNA: gi_16604582_gb_AY059736.1_	At5g48230	vinifera	GATCCCCATTTTTGTAG	GATCTATAGCCATTGAA	GATCTCGATTTGGACAT
CTG1033940	5	6	6.29811e-65	F13I12.6 T6H20.30 dUTP pyrophosphatase-like protein dUTP pyrophosphatase - Lycopersicon esculentum,PIR2:JQ1599; supported by cDNA: gi_13878142_gb_AF370334.1_AF370334	At3g46940	vinifera	GATCCACAGTGCAGAAG	GATCTCTCCAGTGCAAC	GATCTACCGGTGTCTGA
CTG1036075	18	88	3.58524	T18D12.40 putative protein hypothetical protein At2g15180 - Arabidopsis thaliana, EMBL:AC006298	At3g43470	vinifera	GATCATTTAATTTCCAT	GATCCTTCACCAGAGCC	GATCCAGAGCCAGAACC	GATCCTGACCCAGCCCT	GATCCAGCGTATGAGCC
CTG1036351	35	5	4.15546e-33	F9O13.24 unknown protein predicted by genscan	At2g15695	vinifera	GATCAGTCCCTGTGCCT	GATCTCTCAAGGATAAA	GATCGCTCTATGTGAAC	GATCATATGTACAGAAT	GATCCAGTATGTTGGAT	GATCGGGTGAGTGATGA	GATCCTTTTTGTATGAG
CTG1025991	16	12	1.05233e-162	F19H22.190 cysteine proteinase RD19A identical to thiol protease SP:P43296, GI:435618 from [Arabidopsis thaliana];supported by full-length cDNA: Ceres:37132.	At4g39090	D8909-15 (V. rupestris 'A. de Serres' x V. arizonica )	GATCCGATGACGATATC	GATCACCATCATTTCTC	GATCTTCAAGAGGAGGT	GATCCATCGGCGACTCA	GATCCTTCCAACCAATG	GATCTTCCAGAGGATTT	GATCACGAGTGCGATCC	GATCCAGAGGAAATGGG	GATCGTGGGAGCTGCAA	GATCAGATTGCTGCTAA
CTG1034426	15	9	4.27008	T24H24.5 hypothetical protein	At4g04070	vinifera	GATCTTTCCTCTTTCTT	GATCCAAGGGGACAGGA	GATCACTAGAATCAATT
CTG1026892	53	4	4.86393e-34	T16L4.170 putative protein predicted proteins, Arabidopsis thaliana; supported by full-length cDNA: Ceres: 13465.	At4g29660	vinifera	GATCAGGTAACCCCATC	GATCGATCCCTACAGGC	GATCCCTACAGGCGACC	GATCACCCGGGGGAAGA
CTG1038504	5	30	0.290432	F24M12.290 putative protein senescence-associated protein 12 - Hemerocallis hybrid cultivar, EMBL:AF082032; supported by cDNA: gi_15215687_gb_AY050372.1_	At3g51250	vinifera	GATCCNTAGACCTGCTA	GATCTTCCAACTTGCAA	GATCATTTGATATCTCA	GATCCTCCACCATCTTG	GATCATTTGGAGTTCCA	GATCAGCTGGAAAGGAA	GATCAACTTGCACAGAG
CTG1038557	9	60	3.71751e-13	MNL12.14 putative protein contains similarity to COP1-interacting protein 7	At5g43310	vinifera	GATCTGAATGTACAATG	GATCGAGAAGACTTCTG	GATCACCTGCAGCTGTG
CTG1028651	79	10	1.51802e-121	T20P8.7 20S proteasome subunit C8 (PAG1/PRC8_ARATH) identical to GB:Y13693;supported by full-length cDNA: Ceres:8342.	At2g27020	vinifera	GATCTCTCTGTCACCAC	GATCGAATACGCCGCCA	GATCATTTATGGGGTAC
CTG1033369	90	26	0.00104256	F25P12.91 hypothetical protein predicted by genemark.hmm	At1g56660	vinifera	GATCAGAAAGAAAGCAA	GATCAGGAAGAGAAGAA	GATCAATGCCAAAATAG
CTG1036208	52	9	1.28261e-08	F6N7.15 putative protein contains similarity to MYB-related DNA-binding protein;supported by full-length cDNA: Ceres:37702.	At5g52660	vinifera	GATCCATTAATTTTGAA	GATCAAAATGTTCAGAT
CTG1033280	30	5	2.17508e-93	T4D2.160 CDC48 - like protein transitional endoplasmic reticulum ATPase, Arabidopsis thaliana, PIR:S60112	At3g53230	vinifera	GATCTGAGTTTCGGTTT	GATCAGCCCAACAATGC	GATCAGTTGTAGAACTT
CTG1033116	34	5	8.74386e-108	F2J10.19 unknown protein contains similarity to phosphatidylinositol 3-kinase TOR1 GB:AAD16273 GI:4323240 from [Filobasidiella neoformans]	At1g50030	vinifera	GATCGACACCCAAGCAA	GATCTTACACATTGATT	GATCCTCTCATCAATTG	GATCACAGTACCTTGAT	GATCATGGTTTAAATGT	GATCACACGAGAATTTG
CTG1030103	340	32	9.59101e-91	F25I18.14 putative synaptobrevin ;supported by full-length cDNA: Ceres:2443.	At2g33120	vinifera	GATCTGCGAGGCAAAAT	GATCATCCCGAGGAGAT	GATCAGGTTTCAGAAGT	GATCAAACTCATTGTGT	GATCCTCATCATAGTCC	GATCTTGGTGTCCGGAG
CTG1032815	25	4	7.71277e-105	MCL19.23 putative protein strong similarity to unknown protein (pir||T04534)	At5g46170	vinifera	GATCCACACTTGACAAT	GATCGGGGGTTCAGGAC	GATCAGTTGGAAGAGTT	GATCTTGGGTTTCAGCT
CTG1025623	864	1114	5.51348e-116	F24G24.140 chlorophyll a/b-binding protein - like chlorophyll a/b-binding protein CP26 in PS II, Brassica juncea, gb:X95727;supported by full-length cDNA: Ceres:39765.	At4g10340	aestivalis	GATCCGCTTCATGAGGT	GATCTTGTTGCGGACTT	GATCAGAAATCCCTGCG	GATCCTTTTGGGCTCAG	GATCCACGCCCGGTGGG	GATCCTCTGGGGCTTGC
CTG1028597	199	25	1.82073e-78	MQN23.21 poly(A)-binding protein II-like ; supported by cDNA: gi_14423493_gb_AF386984.1_AF386984	At5g65260	vinifera	GATCCCCGACGAGGGCG	GATCCTGCTAGTGCGGC
CTG1033151	61	5	4.98045e-26	F28J7.11 F4P13.33 unknown protein est hit, predicted by genscan	At3g01780	vinifera	GATCAGATCTTCAGGGT	GATCTTCAGGGTTGGTT	GATCTCAATGGAGCGGA
CTG1027116	72	37	7.42885e-128	F26G5.60 dnaJ protein homolog atj3 ;supported by full-length cDNA: Ceres:40976.	At3g44110	vinifera	GATCGCACCAGGCATGA	GATCAAGCGCCTGATAC	GATCTCTACGTAGAGCA	GATCATCAAACCAGATC	GATCAATACAAAGCAAT	GATCAATGCAAGGCTTT	GATCCTACCTCAAAAGC
CTG1035860	169	6	2.44033e-70	F22K20.10 F-box protein family, AtFBL5 contains similarity to F-box protein FBL2 GI:6063090 from [Homo sapiens];supported by full-length cDNA: Ceres:3549.	At1g77000	vinifera	GATCTCAGGGCGCTTGA	GATCCCTTGGCCTGTAC
CTG1028556	10	5	0.958703	F28O9.140 translation initiation factor 3 -like protein mammary tumor-associated protein INT6 - Homo sapiens, EMBL:U94174; supported by cDNA: gi_14532577_gb_AY039913.1_	At3g57290	vinifera	GATCAGAGATTCATTTT	GATCCATCCAAGAGTTC	GATCCTCACAAGCCCGC	GATCTCTGCCTCATCTT
CTG1030824	79	5	8.17435e-47	F2G1.13 AtRer1B ;supported by full-length cDNA: Ceres:92908.	At2g21600	vinifera	GATCAAATACAAGTATG	GATCAATGACCACAGCA
CTG1028616	233	6	2.28707e-57	MIK19.4 MKN22.11 profilin-like protein ; supported by full-length cDNA: Ceres: 102364.	At5g56600	vinifera	GATCCAAGGTGAACCAG	GATCATTGGTATATATG	GATCAGGGTCTTTAGTT
CTG1028617	233	6	5.6887e-57	MIK19.4 MKN22.11 profilin-like protein ; supported by full-length cDNA: Ceres: 102364.	At5g56600	vinifera	GATCCAAGGTGAACCGG	GATCATTGGTATATATG	GATCAGGGTCTTTAGTT
CTG1037197	78	25	1.3764e-79	F17L22.120 spliceosome associated protein - like spliceosome associated protein, Homo sapiens, U41371	At4g21660	vinifera	GATCGAGGAAGAGGAAT	GATCTGCTTAGGGGTCA
CTG1027883	4390	21	1.00022e-33	F10A5.6 unknown protein ;supported by full-length cDNA: Ceres:9435.	At1g75750	vinifera	GATCTGCCCCTGCTACG
CTG1030545	4390	21	1.09361e-33	F10A5.6 unknown protein ;supported by full-length cDNA: Ceres:9435.	At1g75750	vinifera	GATCTGCCCCTGCTACG
CTG1025643	662	7	1.16386e-84	F28A21.140 ribosomal protein L11, cytosolic ;supported by full-length cDNA: Ceres:2359.	At4g18730	aestivalis	GATCCCCCGGGCTGCAG	GATCGCCTCACCAGGGC	GATCAGGCGTAATGAGA	GATCTTGGAATCAAGTA	GATCCTTAATAAGGCCC	GATCCTTTACATCCATG
CTG1028175	662	7	4.19812e-84	F28A21.140 ribosomal protein L11, cytosolic ;supported by full-length cDNA: Ceres:2359.	At4g18730	vinifera	GATCGCCTCACCAGGGC	GATCAGGCGTAATGAGA	GATCTTGGAATCAAGTA	GATCCTTAATAAGGCCC	GATCCTTTACATCCATG
CTG1030486	64	7	0.647965	MIK19.7 putative protein similar to unknown protein (pir||T13434)	At5g56620	vinifera	GATCGCTCTACGCCAGG	GATCGAGGAAGCCAAAC
CTG1026726	36	410	8.27759e-80	K14A3.7 Bax inhibitor-1 like ;supported by full-length cDNA: Ceres:36400.	At5g47120	D8909-15 (V. rupestris 'A. de Serres' x V. arizonica )	GATCCCCGAGATGGGCT	GATCCCCCAAACAACGA
CTG1027725	410	36	1.31984e-80	K14A3.7 Bax inhibitor-1 like ;supported by full-length cDNA: Ceres:36400.	At5g47120	vinifera	GATCCACTGCCATCTTT	GATCGGGACTATGTGAA
CTG1027726	410	36	6.07232e-35	K14A3.7 Bax inhibitor-1 like ;supported by full-length cDNA: Ceres:36400.	At5g47120	vinifera	GATCCACTGCCATCTTT	GATCGGGACTATGTGAA
CTG1025655	95	4	8.92645e-19	T6B20.3 histone H1 ;supported by full-length cDNA: Ceres:1820.	At2g30620	aestivalis	GATCCGCCGGTGACGGA	GATCGGCCCCATCGAAG	GATCTGTAATACACAGT
CTG1027973	95	4	8.1629e-19	T6B20.3 histone H1 ;supported by full-length cDNA: Ceres:1820.	At2g30620	vinifera	GATCCGCCGGTGACGGA	GATCGGCCCCATCGAAG	GATCTGTAATACACAGT
CTG1027974	95	4	4.96475e-16	T6B20.3 histone H1 ;supported by full-length cDNA: Ceres:1820.	At2g30620	vinifera	GATCCGCCGGTGACGGA	GATCGGCCCCATCGAAG	GATCTGTAATACACAGT
CTG1028821	63	7	7.82934e-92	T16L24.240 putative protein SF16 protein, pollen specific - Helianthus annuus, PIR:T13992	At3g59690	vinifera	GATCCAGACAGCATACA	GATCCAGATGTTAGAAA	GATCTGGGGGATTCCCA	GATCTCAGGCCAAGTCC	GATCTCTTTACCCTTTT
CTG1035467	71	15	7.88767e-66	F21M12.26 unknown protein EST gb|R64758 comes from this gene; supported by cDNA: gi_15450400_gb_AY052301.1_	At1g09870	vinifera	GATCTGTGTCCGTTCGA	GATCTCCATCCCTCATG
CTG1035401	40	13	9.79788e-17	ATEM1.10 calcium-dependent protein kinase	At3g51850	vinifera	GATCATTCCCAATTTAT	GATCATGGAGGGGTGAG
CTG1031981	24	6	2.36365e-44	T10D10.2 unknown protein	At1g72510	vinifera	GATCAACACACCAATAC	GATCATTTCACAAATAG	GATCGGAAAGCTGCTTT
CTG1030228	364	15	5.50843e-156	F14B2.17 putative protein kinase contains a protein kinase domain profile (PDOC00100); supported by cDNA: gi_15450905_gb_AY054533.1_	At2g43230	vinifera	GATCAAAGGCGTCGATT	GATCCTATGGAAGAGTA	GATCTCTGCACGACATT	GATCTAGCAATGTGCTC	GATCATACCATGCCTCG	GATCCCAAACTAAAGGG	GATCTTCTTCATCTTGC
CTG1027178	36	15	5.5842e-41	T4D2.160 CDC48 - like protein transitional endoplasmic reticulum ATPase, Arabidopsis thaliana, PIR:S60112	At3g53230	vinifera	GATCTGGACCATATTCA	GATCCGGAGAGGATTCT	GATCAAGGCTGCTCATT	GATCGGACCCTTTTGCA
CTG1031603	18	251	0.405668	L23H3.30 putative protein beta transducin-like protein, Podospora anserina, gb:L28125; supported by cDNA: gi_11141604_gb_AF277458.1_AF277458	At4g32551	vinifera	GATCCTTCACCAGAGCC	GATCCAGAGCCAGAGCC	GATCCTCGTCCTTGATT	GATCCTGACCCAGCCCT	GATCCACACCCAGGTCC
CTG1025982	24	5	3.32764e-13	F10M23.190 putative protein ; supported by cDNA: gi_15810138_gb_AY056134.1_	At4g26850	D8909-15 (V. rupestris 'A. de Serres' x V. arizonica )	GATCTGCTCTTCCTCGC	GATCAACCAATCCGTAT	GATCTCTCGCTTTAGCC	GATCAATCAATCCGTAT	GATCTCTCGCTTTAGCC
CTG1027265	120	10	7.05819	F4P13.19 unknown protein similar to hypothetical protein GB:AAD30238 [Arabidopsis thaliana], contains zinc finger domain, C3HC4 type (RING finger)	At3g01650	vinifera	GATCCTTCGGATCTAGT	GATCTAGTCATACCATT	GATCGGGGAAGTATGCC	GATCCAACATGAAATAC	GATCTTGCTAATGATCT	GATCTAGATTCATATCA	GATCTGTAAGTATAAAG	GATCCAATAAAAAAAAA	GATCCGTGTAATGGAAT	GATCAAACAACGATCCC	GATCCCACCACTCTTAC	GATCTTTTATACCAGGA	GATCATTAAAAAACGTA	GATCAGGAATAAAATTT	GATCTTCCTATGTTATA	GATCCGATTCAATATCA	GATCAGCAGTATTAGTA
CTG1032794	35	24	1.92806	F21M12.29 unknown protein	At1g09730	vinifera	GATCTTATCAGAGCGGA	GATCTTCCCAATCTAAT	GATCTCTTCAAATCTAA	GATCCTCTAAATTTGTT	GATCGGATCGGAGGATG	GATCGGAGGATGTCGTC
CTG1028201	26	22	5.76604e-40	F20D21.28 hypothetical protein predicted by genemark.hmm;supported by full-length cDNA: Ceres:142094.	At1g54460	vinifera	GATCTCAGAAGTCAAGT	GATCCTATTGGAAATTC	GATCAGATCGCTGGCCG	GATCGCTGGCCGAGCTG	GATCATTGAGCAGACAA	GATCACCCTCCAAGATC	GATCTACCGGCAGTTCC	GATCCAAAATGGACCAT	GATCACCAACATATTTG	GATCCTGTCATACAGTT
CTG1034830	9	15	2.15755e-33	F22K18.290 CER2 ;supported by full-length cDNA: Ceres:33382.	At4g24510	vinifera	GATCGATGGGATTGGGG	GATCAAGTGATGGAGCT
CTG1029402	25	4	8.84132e-45	MSG15.2 MJM18.9 DNA-directed RNA polymerase II subunit-like protein ;supported by full-length cDNA: Ceres:8268.	At5g51940	vinifera	GATCAGCATGAATGCAC	GATCCACTTGAGATTGC
CTG1031193	51	13	4.35444e-91	F16B3.33 unknown protein ;supported by full-length cDNA: Ceres:6694.	At3g02700	vinifera	GATCAGCAGAGAGGAAC	GATCACATCTATTCATG	GATCCACTTCACTCGGG	GATCAAGCAAGGCTAGA	GATCTCTATCTCTTTCA	GATCCACCAGCTGATGT
CTG1025625	72	17	2.63695e-14	T12H3.7 hypothetical protein ;supported by full-length cDNA: Ceres:14272.	At2g06520	aestivalis	GATCCTGTCAAGAGGAG	GATCATGCTGGGAATTT
CTG1028253	72	17	2.18891e-14	T12H3.7 hypothetical protein ;supported by full-length cDNA: Ceres:14272.	At2g06520	vinifera	GATCCTGTCAAGAGGAG	GATCATGCTGGGAATTT
CTG1029056	1015	15	3.93859e-73	MJE7.2 putative protein similar to unknown protein (pir||C71412)	At5g48390	vinifera	GATCTGGGACCTGTTTC	GATCAGGAAGAAATATC	GATCAAGTGCATTGAAG	GATCCTCGCCTGTTAAC
CTG1032405	8	8	3.05923e-127	MDC16.5 Eukaryotic initiation factor 4A, putative supported by cDNA: Ceres:29310, gi:15293046, gi:15450485	At3g13920	vinifera	GATCAGATCTATGATAT	GATCTATGATATTTTCC	GATCACAAGGAAATTCA	GATCTCTATGAGACGCT	GATCACCCAGAGCGTCA	GATCAAAACACAAGAGA	GATCTGGTTCCTCTCGT	GATCTATTGGCCCGTGG	GATCTCCTGTGATGAAG
CTG1032440	44	5	6.08873e-88	F23E12.140 putative sugar transporter protein sugar transporter, Arabidopsis thaliana, db_xref=PID:g1495273	At4g35300	vinifera	GATCTTTCCCACCCGTG	GATCGAAAGTTTTGGCA	GATCTATGAAGTTGATT
CTG1026210	108	5	9.46236e-123	T1P17.180 putative protein predicted protein, Saccaromyces cerevisiae;supported by full-length cDNA: Ceres:33190.	At4g12590	D8909-15 (V. rupestris 'A. de Serres' x V. arizonica )	GATCTGGTGCTGGACAC	GATCCTCTCAAGTGCCC	GATCCAAACATGGCTAT	GATCATACCCCAGACTC	GATCCTACAAAGAGCTT
CTG1027926	108	5	5.75891e-123	T1P17.180 putative protein predicted protein, Saccaromyces cerevisiae;supported by full-length cDNA: Ceres:33190.	At4g12590	vinifera	GATCTGGTGCTGGACAC	GATCCTCTCAAGTGCCC	GATCCAAACATGGCTAT	GATCATACCCCAGACTC	GATCCTACAAAGAGCTT	GATCTCTTAATCCTTAT
CTG1027927	108	5	7.26471e-99	T1P17.180 putative protein predicted protein, Saccaromyces cerevisiae;supported by full-length cDNA: Ceres:33190.	At4g12590	vinifera	GATCCTCTCAAGTGCCC	GATCCAAACATGGCTAT	GATCATACCCCAGACTC	GATCCTACAAAGAGCTT
CTG1027928	108	5	2.14032e-35	T1P17.180 putative protein predicted protein, Saccaromyces cerevisiae;supported by full-length cDNA: Ceres:33190.	At4g12590	vinifera	GATCCTACAAAGAGCTT
CTG1028939	519	6	7.88893e-156	T22A6.50 putative protein protein induced upon wounding - Arabidopsis thaliana, PID:e257749;supported by full-length cDNA: Ceres:34176.	At4g24220	vinifera	GATCGTCCCCCACTTTG	GATCATCCCGTCGAGTA	GATCCCCAACGCCCCCA	GATCAAACCCCACGATC	GATCCCCCATACCACGA	GATCTACCTAGATTGGA	GATCTAATTGCAGAGCA	GATCCCTATGCTAGAAA
CTG1037519	11	30	6.12371e-77	MZE19.2 unknown protein ; supported by cDNA: gi_14532501_gb_AY039875.1_	At3g19970	vinifera	GATCCATCTTTAATGGG	GATCATTTCCGAAATGA	GATCCTGACTGTCATTC
CTG1027460	45	5	7.17296e-68	T12J5.2 M4E13.140 catalase ; supported by cDNA: gi_15451165_gb_AY054663.1_	At4g35090	vinifera	GATCCTGTTCGTCATGC	GATCCAAGGGTCGCCTA	GATCCCCAGTATCTGGA	GATCGACCGCGAAAGCT
CTG1030400	168	4	3.74447e-47	F2G1.11 unknown protein ;supported by full-length cDNA: Ceres:31655.	At2g21620	vinifera	GATCATGGTCCCAACAG	GATCGTAGAAGGGGATG
CTG1033579	11	8	9.4692e-53	T18B16.6 Expressed protein ; supported by full-length cDNA: Ceres: 36576.	At4g19185	vinifera	GATCTTGGGGCCTTCTT	GATCTTTAATTATTGCT	GATCTGTTCTAAGATGA
CTG1039362	23	11	1.1194	F18E5.70 putative membrane associated protein membrane associated protein Arabidopsis thaliana, PATCHX:G1800147;supported by full-length cDNA: Ceres:33975.	At4g21450	vinifera	GATCGATGCAGATTTGT
CTG1027036	190	9	1.3117e-67	F9G14.270 putative protein ribosomal protein S23, Fragaria x ananassa, PIR:S56673; supported by cDNA: gi_14532717_gb_AY039983.1_	At5g02960	vinifera	GATCTCCAGGATTAGGG	GATCTATTTTCTAGTTA	GATCTTAGACAAACAAT
CTG1026183	174	6	1.23911e-82	MUP24.13 60S ribosomal protein L12 - like 60S RIBOSOMAL PROTEIN L12 (like), Arabidopsis thaliana, PIR:T45883;supported by full-length cDNA: Ceres:42276.	At5g60670	D8909-15 (V. rupestris 'A. de Serres' x V. arizonica )	GATCCCTCACAGGTCGT	GATCGCGAAGATCATGA	GATCATGAGGCCGAGAT	GATCGATGGCGAAGGAT	GATCTGAGTGGCACCGT	GATCCCAAGGATTTGCA	GATCGCCGACGGCGATG	GATCCCTCTGGACTGAG
CTG1030221	174	6	3.10833e-82	MUP24.13 60S ribosomal protein L12 - like 60S RIBOSOMAL PROTEIN L12 (like), Arabidopsis thaliana, PIR:T45883;supported by full-length cDNA: Ceres:42276.	At5g60670	vinifera	GATCCCTCACAGGTCGT	GATCGCGAAGATCATGA	GATCATGAGGCCGAGAT	GATCGATGGCGAAGGAT	GATCTGAGTGGCAGCGT	GATCCCAAGGATTTGCA	GATCCCTCTGGACTGAG
CTG1030534	38	16	4.75187e-43	F21O3.27 unknown protein	At3g07560	vinifera	GATCCAATTCCAATCCG	GATCAGGATCCAAATAA	GATCCAAATAATCCATA	GATCGCTCGGGTATGCT	GATCCCTCCCAATCTCT	GATCTACTGTTTTTGCA	GATCAAAGACCCCCTTG
CTG1027857	405	6	1.64975e-61	F14J22.3 poly(A)-binding protein, putative similar to poly(A)-binding protein GB:AAF66825 GI:7673359 from [Nicotiana tabacum]; supported by cDNA: gi_13877632_gb_AF370517.1_AF370517	At1g49760	vinifera	GATCAGCAAAGAACAAT	GATCAGCTGGAGCATGA	GATCGAGTGTTCGATTG
CTG1029126	228	5	3.99265e-143	F17I23.60 signal recognition particle receptor-like protein signal recognition particle receptor - Homo sapiens,PIR2:A29440	At4g30600	vinifera	GATCCCTATATTTGAGA	GATCCTGCTATTGTAGC	GATCAACTATCAAAATT	GATCTCTCAACCTCACC
CTG1029513	364	4	1.53685e-63	F16F14.27 putative beta-1,3-glucanase	At2g16230	vinifera	GATCAATGGCTGGGACC	GATCTTTCCATGACATA	GATCCTGGCTTGGCCTT
CTG1032121	159	5	1.23042e-64	F16B3.18 unknown protein ;supported by full-length cDNA: Ceres:20907.	At3g02550	vinifera	GATCAAAACTCCTGAAT	GATCACTGCTTTACGAG	GATCGGTGGGGTTGCTA	GATCGCAGATCATGGAA	GATCATGGAAGTCCCTT	GATCCGCCCTATCCTTC	GATCCAAACCCCATTTG	GATCTTCTCCTGGGGTT	GATCTTTTAGTTCCTGC
CTG1031594	418	9	1.08077e-55	F11F8.30 putative SF16 protein similar to SF16 protein GB:CAA52782 from [Helianthus annuus]	At3g09710	vinifera	GATCTGTTATAGGAGGA	GATCAGGATGTCTGAGG	GATCCAAGCAACCCCCA
CTG1027936	111	9	4.82478e-113	MOE17.4 ethylene-insensitive 3 (EIN3) identical to GB:AAC49749 from [Arabidopsis thaliana]	At3g20770	vinifera	GATCACTTTTGTCAGCT	GATCAGGGTCCTCCCCC	GATCTAAAGAAGGCTTG	GATCAAGCACATGTCCC	GATCCGCAAGCTTGTTC	GATCTTTTGTCATCAGT	GATCAAGGGAGAGCTTG	GATCAGAAAATGTATAC	GATCAAAATCAGCCGCA	GATCCAGTTTGATCAGT	GATCAGTGTAAAGCATT	GATCATCTTTGCCTTTA
CTG1029198	36	36	6.54014e-51	MHJ24.2 MBM17.17 photosystem I reaction centre subunit psaN precursor (PSI-N) (sp|P49107) ; supported by cDNA: gi_1237123_gb_U32176.1_ATU32176	At5g64040	vinifera	GATCAGGGCCCAACAGG	GATCTCGCCAAGAAAAA	GATCTAGAGTTGGAGTG	GATCATTCTTAGATCGA	GATCGACTATATTTGAT	GATCAATACATAAAATA	GATCAGGGAACTCCCCC	GATCTAAGGGCTGTTTG
CTG1028685	319	247	3.15737e-97	F26K24.2 putative GTP-binding protein (ATFP8) identical to ATFP8 GB:AAD00111 [Arabidopsis thaliana]; supported by cDNA: gi_4097556_gb_U64911.1_ATU64911	At3g11730	vinifera	GATCACTTTCCCTTCCA	GATCATTATTGTCTATG	GATCCCTTTCCTCGAGA
CTG1027204	38	17	5.40406e-41	T22K18.6 hypothetical protein predicted by genefinder; supported by full-length cDNA: Ceres: 9211.	At3g10110	vinifera	GATCCTGCCAGTAGTCA	GATCGCACGGCCATCGT	GATCGATCCTCCAAAGT	GATCCTCCAAAGTTGAG
CTG1027206	38	17	2.45437e-08	MAA21.150 neoxanthin cleavage enzyme nc1	At3g63520	vinifera	GATCGCACGGCCATCGT
CTG1026982	1106	26	3.77094e-69	F1O19.14 F5A8.1 ribulose-bisphosphate carboxylase small unit, putative similar to ribulose-bisphosphate carboxylase small unit GI:406726 from [Brassica napus]; supported by cDNA: gi_11762169_gb_AF325011.1_AF325011	At1g67090	vinifera	GATCGCCAGGATACTAC	GATCCTGTTTCCGCAAT	GATCATTCCTATCTATA	GATCAATTTCGCACCTC
CTG1027050	1106	26	6.54234e-64	F1O19.14 F5A8.1 ribulose-bisphosphate carboxylase small unit, putative similar to ribulose-bisphosphate carboxylase small unit GI:406726 from [Brassica napus]; supported by cDNA: gi_11762169_gb_AF325011.1_AF325011	At1g67090	vinifera	GATCGCCAGGATACTAC	GATCCTGTTTCCGCAAT
CTG1031632	26	10	5.4103e-126	F2K13.30 TOM (target of myb1) -like protein TOM1, Mus musculus, EMBL:MUS6972;supported by full-length cDNA: Ceres:1330.	At5g16880	vinifera	GATCTGTGTGACATGGT	GATCAATAGTGTTGAAT	GATCCGAGGCATAAAGA	GATCCTCAAACTGTTGT	GATCGAAGCCTGGGGTG	GATCCAGAAAGTTCTCT	GATCTTGACGAGATGAT	GATCTTTGGGAAGAAAG
CTG1027220	148	17	0	T22P11.90 dnaK-type molecular chaperone hsc70.1	At5g02500	vinifera	GATCGGAATCGATCTCG	GATCTCGGCACGACCTA	GATCGTGTTGAGATCAT	GATCATTGCGAACGATC	GATCAAGGAAACAGGAC	GATCTTTGATCTTGGCG	GATCTTGGCGGGGGTAC	GATCCAAGTGTATGAAG	GATCACAGTCTGCTTTG	GATCACTATTACCAATG
CTG1030820	11	4	2.11571e-104	F6F22.16 putative CCCH-type zinc finger protein ;supported by full-length cDNA: Ceres:101255.	At2g19810	vinifera	GATCGGAGAGCCAACTC	GATCCAATCCGACGGTG	GATCCAACGGCTGGGAT	GATCAGTTTCGTATGTT	GATCCGGTTTCGGATCT	GATCTCCTCGCGGCTCA	GATCGAGACTCGTCCCC	GATCAAAGTCTCTATTT
CTG1040116	11	10	0			vinifera	GATCCTGAGGATGATCC	GATCCTGCTGCCAATGG
CTG1027429	424	27	2.34268e-69	T27K22.2 F8D23.11 putative elongation factor beta-1 ;supported by full-length cDNA: Ceres:35337.	At2g18110	vinifera	GATCGATGTCACCCAGT	GATCTGTTTGGTGAAGA	GATCATAATATTATCTT
CTG1033387	60	10	2.84815e-33	MJB24.21 Expressed protein ; supported by full-length cDNA: Ceres: 39314.	At5g57345	vinifera	GATCTTCACTTCTGTAA	GATCCCCATCTGATGAT	GATCAAAAGACGAGGAC	GATCTTGCAAGCCTAGA
CTG1028134	86	9	2.42486e-91	MDB19.8 unknown protein contains Pfam profile: PF01738 Dienelactone hydrolase family;supported by full-length cDNA: Ceres:11339.	At3g23600	vinifera	GATCCCTTTGTCCCTGA	GATCAAGGCCCCAATCT	GATCAAGAGTTTCGTGA	GATCTATTGTGTTCTGC
CTG1031667	61	14	2.44851e-27	T2O4.20 MYA6.20 putative two-component phosphorelay mediator similar to two-component phosphorelay mediators (ATHP1-3) GB:BAA37110, GB:BAA37111, GB:BAA37112 (Arabidopsis thaliana); supported by cDNA: gi_7630186_dbj_AB041766.1_AB041766	At3g16360	vinifera	GATCAGTGCCATGAAGC	GATCCTATTGATTATAG	GATCTGAAAAGAAAACT	GATCATCAGACTTTATG	GATCACTGGGACTTTCT
CTG1027792	127	11	5.40529e-96	MRG7.7 eukaryotic cap-binding protein (gb|AAC17220.1) ; supported by cDNA: gi_3108208_gb_AF028809.1_AF028809	At5g18110	vinifera	GATCGGGAACGCCAGGC	GATCTCAAAGCTGGTCT	GATCTGGTTCTTGCCTT	GATCATCAGGCTGTAAT	GATCCTGTGGATTCCCT	GATCAAAATCAGTTACT
CTG1029028	312	9	1.11506e-47	F17A8.180 putative protein ; supported by full-length cDNA: Ceres: 142381.	At4g09830	vinifera	GATCGCACCATGTATAC	GATCAAGAGTGACAACC	GATCAGCAACCCAAGAA	GATCTGTGAACCTTTCT
CTG1028584	5	4	8.73711e-118	MYH19.21 putative protein BCS1 nuclear gene encoding mitochondrial protein - Homo sapiens, EMBL:AF026849	At5g40010	vinifera	GATCATGAGGAGGTTGA	GATCACCAAGGAGTACC	GATCACCCTGCAACTTT	GATCTTGAACTCACGGC	GATCCAGACGTCGAGCA	GATCAAGGGAAAACCAG	GATCATTGGCAAGAGGG	GATCAATTCTGAAGATC	GATCTTTTCTAGGACCT	GATCACTTGTGTTATGG
CTG1032132	35	10	0.000514875	K8A10.17 Expressed protein ; supported by full-length cDNA: Ceres: 4410.	At5g66985	vinifera	GATCGAGAAGACTCCGA	GATCCATTTTGGTGATG	GATCGAAAACTTTCCAT
CTG1026885	108049	2084	0.447294	T9E8.80 extensin-like protein extensin-like protein, Zea mays, PIR2:S49915	At4g13340	vinifera	GATCCTCTCTTTCTCAT	GATCAGCAATGCCAGTG
CTG1027167	108049	2084	0.00150968	T18N14.1 F26O13.230 lipid transfer protein-like protein lipid transfer protein E2 precursor, Brassica napus, PIR:T07984; supported by full-length cDNA: Ceres: 33828.	At3g51590	vinifera	GATCAGCAATGCCAGTG
CTG1038966	4	4	2.48479e-66	F18O14.3 unknown protein ;supported by full-length cDNA: Ceres:1402.	At1g19310	vinifera	GATCTAGGATTTGGTTA	GATCCAAGGTCTCGGTC
CTG1028582	1035	6	5.22531e-63	K14A17.9 unknown protein similar to ER6 protein GB:AAD46412 [Lycopersicon esculentum]; contains Pfam profile: PF00582 universal stress protein family; supported by cDNA: gi_14190420_gb_AF378888.1_AF378888	At3g17020	vinifera	GATCACCTTATCATCCT	GATCAAGAGGGCAATAT	GATCCGGTAGAATGGGT
CTG1028583	1035	6	1.38664e-58	K14A17.9 unknown protein similar to ER6 protein GB:AAD46412 [Lycopersicon esculentum]; contains Pfam profile: PF00582 universal stress protein family; supported by cDNA: gi_14190420_gb_AF378888.1_AF378888	At3g17020	vinifera	GATCACCTTATCATCCT	GATCAAGAGGGCAATAT	GATCTCCATGGATCCGG	GATCCGGTAGAATGGGT
CTG1038859	56	13	6.58936e-41	MOJ10.1 MQP17.8 unknown protein, putative contains Pfam profile:PF01529 DHHC zinc finger domain	At3g18524	vinifera	GATCGACGAGCCAACCC	GATCAGTGGGTGGGGGT	GATCATTGTGAAGGGCA	GATCCTTGCTTGGTGGG
CTG1028467	98	12	5.43795e-28	F3N11.12 unknown protein ;supported by full-length cDNA: Ceres:12261.	At2g25670	vinifera	GATCCTTCCAATCGATC	GATCCGCCGCTGCCGAT	GATCATCGGCGTGTTCT	GATCTCTGATTTTTCCT	GATCTCTGGTGATAAAC	GATCCGCCGAAGGCTAA	GATCCTTAATCCTTCTC
CTG1034472	1049	4	1.246e-16	F4P13.12 putative oleosin similar to oleosin GB:AAB58402 [Sesamum indicum]; supported by cDNA: gi_16649132_gb_AY059936.1_	At3g01570	vinifera	GATCTTCAGCCCTGTTT	GATCCAGAAGCAAGCCC
CTG1029725	55	5	2.36343e-64	M3E9.160 putative protein	At4g26410	vinifera	GATCTGCGAAGAGAGAG	GATCAGAGGTTGCTTCT	GATCCTATGGGGATTCA
CTG1027322	501	7	0	K7J8.14 ATP citrate lyase ; supported by cDNA: gi_14334787_gb_AY035067.1_	At5g49460	vinifera	GATCTACTCTTTCTGAT	GATCATGTTTTGCGGTT	GATCTTAACACTGCAAT	GATCTGCATCATGTTAT	GATCATGGCCCCTGTGT	GATCAAGAGAGGAGACA	GATCCCTCTTCTTGGAT	GATCTCCTTGCTGGCAG
CTG1028191	23	4	2.92987e-159	MJJ3.19 26S proteasome regulatory subunit S12 (MOV34 protein) (sp|O24412) ;supported by full-length cDNA: Ceres:34868.	At5g05780	vinifera	GATCTCCGCCGTTGAAT	GATCGAGAAGGTCATAG	GATCTTGTGGTTGATGG	GATCAATAACAAGATGC
CTG1026897	284	2634	1.54772e-128	T13M11.8 dihydroflavonol 4-reductase, putative similar to dihydroflavonol 4-reductase GI:1332411 from [Rosa hybrida]; supported by cDNA: gi_6689825_gb_AF092912.1_AF092912	At1g61720	vinifera	GATCTTCTCCATTATCC	GATCTAACTGACGAATT	GATCCAGAGAATGACAT	GATCAAGCCAGCAATTC	GATCTGATCACTGTCAT	GATCACTGTCATCCCTA
CTG1027740	142	10	0	T8K14.3 phosphoglycerate kinase, putative similar to phosphoglycerate kinase GI:1161601 from [Nicotiana tabacum];supported by full-length cDNA: Ceres:113494.	At1g79550	vinifera	GATCTGAAGGAGGCGGA	GATCTGAATGTTCCTTT	GATCACCGATGACACCA	GATCTCTATGTGAATGA	GATCTTTACCTTTTACA	GATCTTGCAACTTCACT	GATCCTGTAGAGGCTAT	GATCAAATTTTGAATAA
CTG1027862	1516	11	4.59201e-17	F5O4.13 protease inhibitor II identical to GB:X69139, contains a gamma-thionin family signature (PDOC00725); supported by cDNA: gi_13878184_gb_AF370355.1_AF370355	At2g02100	vinifera	GATCTGCGGTCTATATG
CTG1028428	38	5	3.26654e-140	T6B20.14 unknown protein	At2g30510	vinifera	GATCACGTACACAGAGA	GATCTCGTCCGAGACCA	GATCGTCGTACTCTTAC	GATCTTCTTAAAAGTAG	GATCTCGGCGATCTTAG	GATCTTAGAGCACGTAA	GATCTCTTGGTCCTGTC	GATCGAGAGGGAGAAGG	GATCCACTGAAACTCTC	GATCGTTCTGCACGCCC	GATCAGCTGAAGCTCAG	GATCCAAGGACACTTCC
CTG1031945	33	7	2.47165e-90	MQK4.26 amylogenin; reversibly glycosylatable polypeptide ;supported by full-length cDNA: Ceres:7365.	At5g16510	vinifera	GATCACCTTGGGCTTGG	GATCCGGTCTTCGCTCG	GATCAAGCTCTGGAAGG	GATCAGGATCAGGATCC	GATCAGGATCCTCGCGG	GATCCTCGCGGCCTTCT	GATCTCTAAGAGATTTT
CTG1029572	15	4	8.47727e-68	F4I1.51 F16B22.47 unknown protein ;supported by full-length cDNA: Ceres:8402.	At2g44525	vinifera	GATCAGATCAATCTCAT	GATCAATCTCATCGATA	GATCAACTCCGCTTTCA	GATCCTGAGCTTCGACG	GATCTTCAAAATGCGTT
CTG1032073	10	16	4.72727e-170	F15L12.1 aspartyl aminopeptidase - like protein aspartyl aminopeptidase, Homo sapiens, EMBL:AF005050;supported by full-length cDNA: Ceres:126533.	At5g60160	vinifera	GATCGCGACTTAACTGT	GATCATGAGGAGATTGG	GATCTAATTCAGCACAA	GATCAGATCTTGGTGAA	GATCTTGGTGAATCGGT
CTG1026464	5	46	1.15811e-48	MIE1.19 putative cytochrome P450 similar to GB:Q05047 from [Catharanthus roseus]; supported by cDNA: gi_15292786_gb_AY050827.1_	At3g14690	D8909-15 (V. rupestris 'A. de Serres' x V. arizonica )	GATCAACAAAGGGAGCG	GATCATTGCCAAAGCCA	GATCATGGTGAATTAGG	GATCCAACTGGAAAATA
CTG1028664	46	5	2.89672e-45	MIE1.19 putative cytochrome P450 similar to GB:Q05047 from [Catharanthus roseus]; supported by cDNA: gi_15292786_gb_AY050827.1_	At3g14690	vinifera	GATCGCATGTTGCTTTG	GATCATGAAATTTGGGG	GATCTTACAGCGTTTCT	GATCATGTATATGGTTT
CTG1028663	81	5	3.38463e-172	MIE1.19 putative cytochrome P450 similar to GB:Q05047 from [Catharanthus roseus]; supported by cDNA: gi_15292786_gb_AY050827.1_	At3g14690	vinifera	GATCATAAACCCAGCTT	GATCTTGAAAATCTGGC	GATCTGTTTATGCTGAC	GATCTTACAACGTTTCT
CTG1029529	81	5	2.30753e-74	MIE1.19 putative cytochrome P450 similar to GB:Q05047 from [Catharanthus roseus]; supported by cDNA: gi_15292786_gb_AY050827.1_	At3g14690	vinifera	GATCACTTTGCCAATCC	GATCTTACAACGTTTCT
CTG1029530	81	5	6.7129e-53	MIE1.19 putative cytochrome P450 similar to GB:Q05047 from [Catharanthus roseus]; supported by cDNA: gi_15292786_gb_AY050827.1_	At3g14690	vinifera	GATCATGAAATTTGGGG	GATCTTACAACGTTTCT	GATCATATATAAAAATG	GATCACTTTACAAGGAG
CTG1027542	16	4	1.65578e-176	F9N11.60 NADPH-ferrihemoprotein reductase (ATR2)	At4g30210	vinifera	GATCATGTTGGTGTGTA	GATCCCAGTGAAGCTGA	GATCATCCATATTATTC	GATCTCTAGACAGCTCC
CTG1025932	1209	28	3.24244e-167	F18N11.70 cysteine proteinase AALP, putative similar to AALP protein GI:7230640 from [Arabidopsis thaliana] and barley aleurain	At3g45310	D8909-15 (V. rupestris 'A. de Serres' x V. arizonica )	GATCCTGCTCTGCGCCG	GATCAAGCTTCGATGAA	GATCGGGGACACGCGTC	GATCCACTAACAGAAAG	GATCAAAGATCAAGGTC	GATCAAGGTCACTGTGG	GATCTTGCTGGACTTTC	GATCTCTCTGTCTGAGC
CTG1027588	1209	28	1.01699e-166	F18N11.70 cysteine proteinase AALP, putative similar to AALP protein GI:7230640 from [Arabidopsis thaliana] and barley aleurain	At3g45310	vinifera	GATCCTGCTCTGCGCCG	GATCAAGCTTCGATGAA	GATCGGGGACACGCGTC	GATCCACCAACAGAAAG	GATCAAGGTCACTGTGG	GATCTTGCTGGACTTTC	GATCTCTCTGTCTGAGC
CTG1025946	14	1877	7.5604e-33	F3H9.1 dormancy-associated protein, putative similar to dormancy-associated protein GI:2995990 from [Arabidopsis thaliana]; supported by cDNA: gi_14335095_gb_AY037227.1_	At1g28330	D8909-15 (V. rupestris 'A. de Serres' x V. arizonica )	GATCTGAAGTTAAAACA	GATCAGGCTGAGGCCCA
CTG1027571	1877	14	1.07562e-33	F3H9.1 dormancy-associated protein, putative similar to dormancy-associated protein GI:2995990 from [Arabidopsis thaliana]; supported by cDNA: gi_14335095_gb_AY037227.1_	At1g28330	vinifera	GATCGTGGTCTGGGCAA	GATCTACCGTGAACGGT
CTG1025691	248	4	2.16694e-108	T24G5.40 aluminium-induced protein - like aluminium-induced protein, Brassica napus, PIR:T07830; supported by cDNA: gi_14532643_gb_AY039946.1_	At5g19140	aestivalis	GATCACGGCGGAGGCGC
CTG1027900	248	4	3.72006e-108	T24G5.40 aluminium-induced protein - like aluminium-induced protein, Brassica napus, PIR:T07830; supported by cDNA: gi_14532643_gb_AY039946.1_	At5g19140	vinifera	GATCACGGCGGAGGCGC
CTG1029861	6	7	3.07765e-76	T6G21.8 Expressed protein ; supported by cDNA: gi_11762135_gb_AF324994.1_AF324994	At5g22000	vinifera	GATCCAACCAGTCAGGA	GATCCTGAACTCGAAGA	GATCACATGTCTGCATC	GATCTGCTGTCACACCA	GATCAAGATAGAGCAGG
CTG1027548	5994	10	3.81398e-26	F3F9.23 2,4-D inducible glutathione S-transferase, putative similar to 2,4-D inducible glutathione S-transferase GI:2920666 from [Glycine max];supported by full-length cDNA: Ceres:30680.	At1g78370	vinifera	GATCTCAAGAATAGCTT	GATCGCTTGGACCAAGA
CTG1027550	5994	10	4.79745e-17	F20D23.12 putative glutathione transferase Second of three repeated putative glutathione transferases. 72% identical to glutathione transferase [Arabidopsis thaliana] (gi|4006934). Location of ests 191A10T7 (gb|R90188) and 171N13T7 (gb|R65532)	At1g17180	vinifera	GATCGCTTGGACCAAGA
CTG1027551	5994	10	2.71515e-17	F20D23.12 putative glutathione transferase Second of three repeated putative glutathione transferases. 72% identical to glutathione transferase [Arabidopsis thaliana] (gi|4006934). Location of ests 191A10T7 (gb|R90188) and 171N13T7 (gb|R65532)	At1g17180	vinifera	GATCGCTTGGACCAAGA
CTG1027553	5994	10	1.02835e-53	F20D23.12 putative glutathione transferase Second of three repeated putative glutathione transferases. 72% identical to glutathione transferase [Arabidopsis thaliana] (gi|4006934). Location of ests 191A10T7 (gb|R90188) and 171N13T7 (gb|R65532)	At1g17180	vinifera	GATCGCTTGGACCAAGA
CTG1031873	97	18	7.99423e-10	F28J12.190 putative protein	At4g18530	vinifera	GATCAATCTCCTAATGC	GATCTGCAGTGAGAAGA	GATCCATATGCACAACC	GATCACTCTCATATACA	GATCAAGTCTCACAGAG
CTG1025975	9	8	1.57133e-135	T18C6.2 hypothetical protein	At2g07698	D8909-15 (V. rupestris 'A. de Serres' x V. arizonica )	GATCCCTATAGGGCGTG	GATCTCTCCAAACAAGC	GATCCGCGGCTCAAATT	GATCTTGATAAAGCTAC	GATCCCTCTTAATTCTT
CTG1028964	755	35	0	T4L20.220 putative squalene synthase non-consensus GC donor splice site at exon 3, squalene synthase 2 (SQS2), Arabidopsis thaliana; supported by cDNA: gi_4098518_gb_U79159.1_ATU79159	At4g34640	vinifera	GATCTCGAAATACAGAG	GATCCCGCCGGAGCCGC	GATCCCAAAGTCACGCA	GATCATGGCAATCGGGA	GATCTTCCGTTGTTTCC
CTG1028153	54	4	3.08809e-160	F23E12.210 T12J5.3 putative protein protein kinase APK1, Arabidopsis thaliana, PIR2:S28615; supported by cDNA: gi_16612248_gb_AF439824.1_AF439824	At4g35230	vinifera	GATCCACGGCTTTCTTG	GATCTCCTTAGTGGAAA	GATCAACCCGATACGGC	GATCCTGAAACCAAATC	GATCTGATGGGAATATC
CTG1033427	22	4	8.05936e-42	FCAALL.271 hypothetical protein	At4g16070	vinifera	GATCATTGAACTGTCTG	GATCAGGCAATGACGAC	GATCATTTTATGCCTAT
CTG1035641	7	6	0.000266389	T6I14.4 MSH12.2 putative protein strong similarity to unknown protein (gb AAC98056.1)	At5g13560	vinifera	GATCTGGTGATACAGCT	GATCAGGAGCTTTTCTC
CTG1034935	125	5	0.0955394	MWL2.2 unknown protein contains Pfam profile: PF01758 sodium bile acid symporter family;supported by full-length cDNA: Ceres:26683.	At3g25410	vinifera	GATCTACCGTCCCTGCT
CTG1030750	116	4	3.26623e-71	T20N10.100 citrate synthase -like protein citrate synthase, cucurbit, PIR:S53007	At3g58750	vinifera	GATCCCAGGGCAAAGGT	GATCCTCTCATTGAGGT	GATCCTGATACAAAGAT	GATCAGGAATGTAACCC
CTG1027168	58	4	2.0424e-07	MPH15.12 late embryogenesis abundant protein LEA like ; supported by cDNA: gi_15293004_gb_AY050936.1_	At5g06760	vinifera	GATCCGATGGAGAAGGA	GATCTAGAGTTGCTTAA
CTG1027179	70	4	6.56203e-10	MPH15.12 late embryogenesis abundant protein LEA like ; supported by cDNA: gi_15293004_gb_AY050936.1_	At5g06760	vinifera	GATCCAATGGAGAAGGA	GATCTAGAGTTGCTTAA
CTG1029027	9	282	1.35896	MVA3.200 potassium-dependent sodium-calcium exchanger - like protein cone sodium-calcium potassium exchanger (NCKX), Homo sapiens, EMBL:AF177987	At5g17850	vinifera	GATCCACTCAAACAACA
CTG1028281	468	262	0.0178324	MEE6.8 putative protein contains similarity to metallothionein-I gene transcription activator	At5g41010	vinifera	GATCTGTTTTAAGGGTC	GATCCGCAACCCGAACC
CTG1033510	47	5	5.64415e-32	T20M3.9 unknown protein	At1g05820	vinifera	GATCTCAGTCCAACATT
CTG1030415	142	12	1.2855e-55	F4P12.200 splicing factor - like protein splicing factor, arginine/serine-rich 7, Homo sapiens, PIR:A57198	At3g53500	vinifera	GATCTGGAGGACCTATT	GATCCACGAGATGCCGA	GATCAGGTCGCTGCTTT	GATCATCTCCTAAGAGG	GATCTAGGAGCCCTCAT	GATCGTAAGCAGACCAC	GATCAGGCCCAAAAGCC
CTG1027778	841	6	1.36377e-55	F8J2.190 60S ribosomal protein - like 60S ribosomal protein L24, Arabidopsis thaliana, EMBL:AC006282; supported by cDNA: gi_16648705_gb_AY058129.1_	At3g53020	vinifera	GATCGGTAGGTTGGAAG	GATCATGAGTTGTCATT
CTG1025615	827	12	0	T14P4.17 s-adenosylmethionine synthetase identical to s-adenosylmethionine synthetase GB:P23686 from [Arabidopsis thaliana]; supported by full-length cDNA: Ceres: 37800.	At1g02500	aestivalis	GATCCCCCGGGCTGCAG	GATCTCTGACGCAGTGC	GATCACAACCAAGGCCA	GATCTCAAAGAGCATGT	GATCATCATTGACACTT	GATCCCCGACAGGGAGA
CTG1025958	12	827	0	T14P4.17 s-adenosylmethionine synthetase identical to s-adenosylmethionine synthetase GB:P23686 from [Arabidopsis thaliana]; supported by full-length cDNA: Ceres: 37800.	At1g02500	D8909-15 (V. rupestris 'A. de Serres' x V. arizonica )	GATCTTTCCAGTACCAT	GATCTTGCGGCCAGTGA	GATCAGCTGCAATCTCG	GATCTCTCCAAAGACCA	GATCTGATCGCACAACT	GATCGCACAACTTGTCA	GATCTGAGGGAGAGAAG
CTG1027534	827	12	0	T14P4.17 s-adenosylmethionine synthetase identical to s-adenosylmethionine synthetase GB:P23686 from [Arabidopsis thaliana]; supported by full-length cDNA: Ceres: 37800.	At1g02500	vinifera	GATCTGCTTCTTCGGCT	GATCAGATCTCTGACGC	GATCTCTGACGCAGTGC	GATCACAACCAAGGCCA	GATCTCAAAGAGCATGT	GATCATCATTGACACTT	GATCCCCGACAGGGAGA
CTG1029020	26	34	1.2845e-137	F24B22.10 fructose-bisphosphatase precursor ; supported by cDNA: gi_14532619_gb_AY039934.1_	At3g54050	vinifera	GATCAGAAGAAGCTTGA	GATCGAGTGGACGGACT	GATCATAGCATCGGAGG	GATCATCCAACATCGAT	GATCGGATGGTCACCAG
CTG1032331	20	5	1.16516e-64	MLN21.2 subtilisin-like serine protease contains similarity to SBT1 GI:1771160 from [Lycopersicon esculentum];supported by full-length cDNA: Ceres:106539.	At3g14240	vinifera	GATCCGCGGCGTACCAA	GATCGGCTCTAATGACC	GATCAAGAAGGAAAGCC	GATCCCGGACTAATTTA	GATCCAAAGAGCATAGA	GATCACTGAGCTGGACG
CTG1028572	108	20	1.08879e-79	F13M7.16 unknown protein ;supported by full-length cDNA: Ceres:6672.	At1g04850	vinifera	GATCTGGGGATTTTAGG	GATCAATGGCAGGCGTA	GATCCAAAACTGAAAGC	GATCAAAGCTCAAGAAC
CTG1038988	4	132	4.61922e-56	T16L1.120 hypothetical protein ; supported by cDNA: gi_16604594_gb_AY059742.1_	At4g33630	vinifera	GATCTCCTGGCTTTCTA	GATCCCTTTATGAGGAA	GATCCCCCGTTAATTTC
CTG1028115	269	4	0.0400078	F3K23.25 putative dehydrin ;supported by full-length cDNA: Ceres:5256.	At2g21490	vinifera	GATCGTTTCAACACAAT	GATCCATGCGCCAACCC	GATCAAGGAGAAGCTGC	GATCAAATCTCGATATA
CTG1028116	269	4	0.00204446	F24M12.20 dehydrin-like protein dehydrin Xero2 - Arabiodopsis thaliana, EMBL:U19536	At3g50980	vinifera	GATCGTTTCAACACAAT	GATCCATGCGCCAACCC	GATCAAGGAGAAGCTGC
CTG1025831	20	19	2.0405e-85	T20F6.10 E2, ubiquitin-conjugating enzyme 2 (UBC2) identical to gi:2689242, SP:P42745; supported by cDNA: gi_12083309_gb_AF332451.1_AF332451	At2g02760	aestivalis	GATCCTCCTGCTGGTAT	GATCCCAACCCAAACTC
CTG1029317	31	6	9.29112e-104	FCAALL.122 calcineurin B-like protein 1 ; supported by cDNA: gi_3309081_gb_AF076251.1_AF076251	At4g17615	vinifera	GATCTTTGATCTTTTTG	GATCTTTTTGATGTTAA	GATCTGGATAGCACAGG	GATCCTTTGAAACCCAA	GATCATTCTTAATTCAA
CTG1027682	909	4	4.25006e-84	MYA6.10 delta tonoplast integral protein (delta-TIP) identical to delta tonoplast integral protein (delta-TIP) GB:U39485 [Arabidopsis thaliana] (Plant Cell 8 (4), 587-599 (1996)); supported by full-length cDNA: Ceres: 19689.	At3g16240	vinifera	GATCACCATTCTCACTG	GATCGTGATCACTTTCG	GATCACTTTCGCTCTGG	GATCTGTCTATGCAATT	GATCATCAACCACTAGC	GATCTTCTTCGATTCTC
CTG1027683	909	4	1.34308e-108	MYA6.10 delta tonoplast integral protein (delta-TIP) identical to delta tonoplast integral protein (delta-TIP) GB:U39485 [Arabidopsis thaliana] (Plant Cell 8 (4), 587-599 (1996)); supported by full-length cDNA: Ceres: 19689.	At3g16240	vinifera	GATCACCATTCTCACTG	GATCGTGATCACTTTCG	GATCACTTTCGCTCTGG	GATCAATGAACCCCGCC	GATCTACTGGGTGGGAC	GATCTGTCTATGCAATT	GATCATCAACCACTAGC	GATCTTCTTCGATTCTC
CTG1028771	46	16	8.79697e-34	T6D20.20 putative CCCH-type zinc finger protein also an ankyrin-repeat protein; supported by cDNA: gi_14335105_gb_AY037232.1_	At2g41900	vinifera	GATCCTCCAACGTTAAG	GATCAAATTCATTTGAG	GATCTATCATGGGTTCA	GATCAGCTCGTGGCTCA	GATCAGCTACATGTTTC	GATCATCCAATTACCCT
CTG1028613	1219	6	0	F19K16.27 F19K16.27 putative malate oxidoreductase similar to malate oxidoreductase (NADP-dependent malic enzyme) GB:P34105 (Populus balsamifera subsp. trichocarpa); supported by cDNA: gi_16974612_gb_AY060584.1_	At1g79750	vinifera	GATCTCGTTGAACAGCA	GATCAGATTGTTACTCC	GATCACCATTATTTACG	GATCTTCAGGTAAAAAA	GATCTTCAGGAAAGAAA	GATCTTGGTTGCCAGGG	GATCTGCTTGCAAGATA	GATCTTCAGGAGTAGGC	GATCATCTCTGGTGCAA	GATCGTTCCGGTGAATG	GATCCTGTAGTGTTGGC
CTG1027144	13	13	0	T2J13.170 4-coumarate-CoA ligase -like protein 4-coumarate-CoA ligase enzyme, Pinus taeda, gb:AAA92669;supported by full-length cDNA: Ceres:41541.	At3g48990	vinifera	GATCTTGCCAGGTGGCC	GATCTCACCTACGCTCG	GATCCACCAAATTATCC	GATCGCCACCTTAGCAA	GATCTCGGGTTCTTTGA	GATCAGACATCGATGAA	GATCCAGCGAAGAATTG	GATCACACCCTTTTCCC
CTG1033722	15	9	8.96628e-11	F15A17.70 putative protein various predicted proteins, Arabidopsis thaliana; supported by cDNA: gi_15982839_gb_AY057527.1_	At5g03040	vinifera	GATCTTCATTTTCCTCA	GATCTGTTATAGGAGGA	GATCAGGATGTCTGAGG
CTG1027881	238	6	1.40034e-67	F14M4.6 ubiquitin extension protein (UBQ6) identical to GB:166936;supported by full-length cDNA: Ceres:6247.	At2g47110	vinifera	GATCGATAATGTCAAGG	GATCCAAGACAAGGAAG	GATCAAGCACAAAAAGA
CTG1027519	123	19	1.05739e-47	F20P5.26 DNA binding protein MybSt1, putative similar to DNA binding protein MybSt1 GI:7705206 from [Solanum tuberosum]	At1g70000	vinifera	GATCATGCTGTTTGGAG	GATCTAGCCTCTTCGAC	GATCTCAACTTGAATCT	GATCCATCCCCCTTGTC	GATCAGGTTAGGGAAAA	GATCATATGTTATCTAG	GATCAAAGAGAAGCTCG
CTG1026758	35	47	6.47115e-96	MWD9.16 synaptobrevin-like protein	At5g22360	D8909-15 (V. rupestris 'A. de Serres' x V. arizonica )	GATCCACTAACAATGCA	GATCTGCAGGAAGGAAG	GATCCGCCTTCCGAAGG	GATCCTGCGAGAAACAG
CTG1031125	47	35	7.43136e-78	MWD9.16 synaptobrevin-like protein	At5g22360	vinifera	GATCGCTACATATTCCA	GATCCCATTTTCATACC	GATCTTAACTTGCGGAT	GATCATCTTTGTTCTCT
CTG1027489	13	4	2.60144e-91	T14C9.150 dehydration-induced protein RD22 ; supported by cDNA: gi_16974545_gb_AY060560.1_	At5g25610	vinifera	GATCAACTTCATGCTGA	GATCATATCATCTGGGT
CTG1033397	652	12	2.42489e-49	F4I1.12 unknown protein ;supported by full-length cDNA: Ceres:26701.	At2g44310	vinifera	GATCTGGAGGAGTTCCG	GATCTGAGATGAAGAAG	GATCATGCTCGCTATTG	GATCAGAATTTCCTCAA
CTG1030226	9	10	1.33073e-111	F5N5.18 calmodulin-stimulated calcium-ATPase, putative similar to calmodulin-stimulated calcium-ATPase GB:CAA68234 [Brassica oleracea]	At3g22910	vinifera	GATCATGGACACATTAG	GATCATTGGGATAACCA
CTG1026015	2839	4	0	T12J5.2 M4E13.140 catalase ; supported by cDNA: gi_15451165_gb_AY054663.1_	At4g35090	D8909-15 (V. rupestris 'A. de Serres' x V. arizonica )	GATCCATGCTTTCAAAC	GATCTCTATGACTCGAT	GATCAAGGCTGGAAACT	GATCCTGAACATGAAGA	GATCCACTTGATGTTAC	GATCCAAGGGTCACCTA	GATCCGCAGTATCTGGA
CTG1027966	54	24	1.64105e-105	T24H24.16 putative fibrillin ; supported by full-length cDNA: Ceres: 1461.	At4g04020	vinifera	GATCGGGGGTTGAAGGC	GATCAAGTTCCAAGAAG	GATCACCTCAGTCCAAG	GATCTTCGAATCTCTAG	GATCATATATGTGAAAT	GATCCTGCAGAATTTGA
CTG1028205	371	11	3.7647e-89	MQB2.190 permease 1 - like protein permease 1, common ice plant, PIR:T12309; supported by cDNA: gi_14334659_gb_AY035003.1_	At5g62890	vinifera	GATCATCAGTATCTGTA	GATCCTTCAAGACTGAT
CTG1027946	666	13	1.08295e-83	F21M12.8 putative 60S ribosomal protein L21 Similar to ribosomal protein L21 (gb|L38826). ESTs gb|AA395597,gb|ATTS5197 come from this gene; supported by cDNA: gi_16649106_gb_AY059923.1_	At1g09690	vinifera	GATCGAGGACTCGAGAC	GATCCATGTGCGAGTGG	GATCATCAGCACGAAAA	GATCTCAAGGGTGGCTA	GATCATTGTCAAACCAT	GATCTTTCTTGTGGGAA	GATCAGCTGCTTGAAAT
CTG1032986	5	4	2.65049e-94	MZE19.4 hypothetical protein predicted by genemark.hmm	At3g19990	vinifera	GATCGGTTACGTCTCTC	GATCTTCTCTTTTTCTT	GATCAGTGGGCGCAGGC	GATCTCCTCTTCCGGTA
CTG1029041	127	30	1.4755e-28	F14F18.190 heat shock protein 17.6-II ;supported by full-length cDNA: Ceres:2281.	At5g12020	vinifera	GATCGACATGTACGAGG	GATCAAGGTCCAGATCG	GATCGAGGAACCCAACA	GATCCCTGGATATGGTG	GATCTGGTATCTATGTA
CTG1035854	37	23	3.12253e-54	K9I9.16 putative protein contains similarity to NADH dehydrogenase chain CI-18;supported by full-length cDNA: Ceres:28455.	At5g67590	vinifera	GATCGGCATGGTCTCTG	GATCAGGAAAAGTTGGG
CTG1030699	20	4	1.60971e-16	T10K17.140 putative protein hypothetical protein T24P15.10 - Arabidopsis thaliana, PIR:T00928	At3g57930	vinifera	GATCTGGGTCCTCGCTC	GATCATGGTTTTCATCC	GATCCTGGAAGTGGTGA	GATCAAGCACTGATGAC
CTG1029066	162	8	8.13099e-75	T5C23.40 putative phosphoribosylanthranilate transferase phosphoribosylanthranilate transferase, Pisum sativum, D86180	At4g11610	vinifera	GATCACCTGATGCTTTC	GATCGTGTGGGTCCAAA	GATCGAATCGATCGTTC	GATCGTTCTCGATGGTA	GATCAGAGTAAGAAAGA	GATCTCCGACCCTCACT	GATCAAAAGGGTACATC	GATCCAGCCACAGTTAT	GATCTTGCCAACAGTGT	GATCCCCGGGCCACAAC	GATCAATTTCTTCCGTC
CTG1027937	177	7	3.74658e-45	F12L6.5 60S ribosomal protein L35 ;supported by full-length cDNA: Ceres:11583.	At2g39390	vinifera	GATCTGCGCCCCAAGAA	GATCAATTATGTTTGTC
CTG1031122	26	11	4.91138e-145	T6A23.13 putative phospholipid cytidylyltransferase	At2g38670	vinifera	GATCTCATGCATTATGG	GATCATTGCCAATAAGG	GATCCTTGCTTACTTCC	GATCAAACGCACTGAAG	GATCATAATGGTAGTAC	GATCTCTTTCATGCAGG	GATCATTGGTGCACCTT	GATCCTTATGAAGTTCC
CTG1034945	420	6	4.30659e-06	F22G5.35 unknown protein ; supported by cDNA: gi_15451131_gb_AY054646.1_	At1g07310	vinifera	GATCGACCGTCCAATTA	GATCAAGTACGAGGAGG
CTG1028426	149	10	1.58811e-74	F10M23.340 putative DNA binding protein DNA binding protein ACBF - Nicotiana tabacum, PID:g1899188; supported by cDNA: gi_15450813_gb_AY054487.1_	At4g27000	vinifera	GATCCAAATAACACAAC	GATCAGGCCCAGTGGAA	GATCTGTTGCTGATGAA	GATCGATTCTGGGATCA	GATCAGCTTTGCTTAGA
CTG1027138	13	9	1.04684	F5O24.140 seed imbitition protein-like seed imbitition protein Sip1 - Hordeum vulgare, EMBL:M77475	At5g20250	vinifera	GATCGCAGATGCAGTTA	GATCTACGATGGGGCCG	GATCTAAACAGCATAGG	GATCGAAAAGGATTTTC
CTG1035265	9	15	1.0391e-94	MFJ20.15 unknown protein	At3g28460	vinifera	GATCTACCTCTCTTCAG	GATCCAAAGCCACCGAG	GATCTGTTGGGATTGAA	GATCAATCATTTGATTA	GATCAAGCCACGCCAAC
CTG1025873	271	19	5.08319e-77	T28A8.100 calmodulin 7 ; supported by full-length cDNA: Ceres: 7008.	At3g43810	D8909-15 (V. rupestris 'A. de Serres' x V. arizonica )	GATCGCTGAGTTCAAGG	GATCTCTGGGACAGAAT	GATCAATGAAGTTGATG	GATCAAAATGGCACCAT	GATCAAAATGGCTTTAT	GATCCTTCTTGAAAAAC
CTG1030979	74	4	6.77582e-75	F17I14.220 heat shock protein 70 (Hsc70-5) ; supported by cDNA: gi_6746589_gb_AF217458.1_AF217458	At5g09590	vinifera	GATCGAAGTCACATTTG	GATCAGGAGAGAAAAGC	GATCCCAAGTGAGGTTG	GATCGAGTCAGCAGTTG	GATCAGGCTCCCGAGGC	GATCCTTTGTTAACAAA
CTG1026576	7	13	3.2558e-62	MDC8.13 phytochrome-associated protein 1 (PAP1) nearly identical to phytochrome-associated protein 1 (PAP1) GB:AF088281 [Arabidopsis thaliana] (sequence discrepancy at (232-242 (this): 213-217 (GB:AF088281)));supported by full-length cDNA: Ceres:38146.	At3g16500	D8909-15 (V. rupestris 'A. de Serres' x V. arizonica )	GATCTTCACAAAAAGAC	GATCGAATTGGAGGCCA	GATCTTTTCTGAGAGCT
CTG1029984	13	7	1.14839e-61	MDC8.13 phytochrome-associated protein 1 (PAP1) nearly identical to phytochrome-associated protein 1 (PAP1) GB:AF088281 [Arabidopsis thaliana] (sequence discrepancy at (232-242 (this): 213-217 (GB:AF088281)));supported by full-length cDNA: Ceres:38146.	At3g16500	vinifera	GATCTCCAAAGACAGAG	GATCATGAATAGCAATG	GATCTGCGCCTACTGCA	GATCATTTAGGAAGAAT	GATCAATATGGATGGAG
CTG1028001	263	14	1.24809e-88	T9L6.5 ribosomal protein L9, putative similar to RIBOSOMAL PROTEIN L9 GB:P49209 from [Arabidopsis thaliana]	At1g33140	vinifera	GATCTCCATAACCCCAT	GATCAAAGTCAAGGCCA	GATCGAGGTTGAGGGTC	GATCGACGCTTGGTTCG	GATCCGCACCGCTCTCA	GATCCGGAACTTTCTTG	GATCTGCTGCCCTCATC	GATCTGGTTGTTTACTA
CTG1033846	82	11	5.55527e-101	T19D16.14 Ser/Thr kinase ;supported by full-length cDNA: Ceres:100245.	At1g10940	vinifera	GATCTTTGAAGTTTTAG
CTG1028046	82	4	1.67809e-68	T22N19.70 transaldolase - like protein transaldolase, Solanum tuberosum, EMBL:U95923;supported by full-length cDNA: Ceres:32114.	At5g13420	vinifera	GATCCCATATTCCCATG	GATCTTTGCAGCCTAAG	GATCGATTTTCACAGCA	GATCATTGATTGTCAGA	GATCTCTATGAGCAGGG	GATCTCCTTCCACTGAT	GATCTCCGAGGAAAGGC	GATCATGTATCATATGG
CTG1028047	82	4	1.8194e-177	T22N19.70 transaldolase - like protein transaldolase, Solanum tuberosum, EMBL:U95923;supported by full-length cDNA: Ceres:32114.	At5g13420	vinifera	GATCCCATATTCCCATG	GATCTTTGCAGCCTAAG	GATCGATTTTCACAGCA	GATCATTGATTGTCAGA	GATCTCTATGAGCAGGG	GATCTCCTTCCACTGAT	GATCGCCCTAATGTCTA	GATCCCAGCGACAGCTC	GATCTCCGAGGAAAGGC	GATCATGTATCATATGG
CTG1032867	33	17	6.56683e-11	F7H19.230 putative protein FAF1, Mus musculus, PID:g1127764; supported by cDNA: gi_13430703_gb_AF360264.1_AF360264	At4g23040	vinifera	GATCCCCTTTGCATTCG	GATCGGAATGAGCCATT	GATCCATGGGACGGTCA
CTG1028759	36	4	0	F7H2.3 inorganic pyrophosphatase, putative similar to inorganic pyrophosphatase GI:790478 from [Nicotiana tabacum]; supported by cDNA: gi_166633_gb_M81892.1_ATHAVP3	At1g15690	vinifera	GATCTCTACTGACGCTT	GATCTCTTGTCTCTGGT	GATCGGACCCACACAAG
CTG1028206	255	8	3.00302e-85	F18C1.14 putative 60S ribosomal protein L18 similar to GB:P42791; supported by cDNA: gi_14335089_gb_AY037224.1_	At3g05590	vinifera	GATCGATCTTGTCGCCG	GATCTTGTCGCCGGAGG	GATCAGCTTGCACTCAG
CTG1035222	36	262	2.35361	F16N3.36 polyprotein, putative similar to polyprotein GI:2865437 from [Arabidopsis arenosa]	At1g47520	vinifera	GATCTGTTCTAGGGGTC	GATCAGATTACCAAATA
CTG1026644	22	253	4.84689e-91	T12O21.4 phosphoribulokinase precursor identical to phosphoribulokinase precursor GB:P25697 GI:125576 from [Arabidopsis thaliana];supported by full-length cDNA: Ceres:11226.	At1g32060	D8909-15 (V. rupestris 'A. de Serres' x V. arizonica )	GATCCATGAGATGGTGG	GATCAATCGAACTCTCA	GATCAATATAAGCATCA
CTG1027838	253	22	0	T12O21.4 phosphoribulokinase precursor identical to phosphoribulokinase precursor GB:P25697 GI:125576 from [Arabidopsis thaliana];supported by full-length cDNA: Ceres:11226.	At1g32060	vinifera	GATCGGGCATGAGCAGC	GATCCTCCCGAGACCAT	GATCCTCGTCATTGAAG	GATCCACAGAAGCAGTA	GATCATGAAAGAAGGGG	GATCCCCTGTGGGAGGA
CTG1039665	5	36	1.47661e-79	F19P19.28 unknown protein similar to hypothetical protein GB:S19701	At1g04280	vinifera	GATCATTTAACTGTATA	GATCATACGGCGTTCAC	GATCAACCAGTAGCTTG	GATCACAGATCACTCCA	GATCACTCCAACCAACT	GATCACATCGCGGCCTT
CTG1030094	106	13	6.16778e-79	MUA2.25 Expressed protein	At5g57655	vinifera	GATCAGTTCCTTACAGA	GATCTCTTCATTTCTCA
CTG1026992	49	16	1.1581e-125	T22F11.13 hypothetical protein predicted by genscan;supported by full-length cDNA: Ceres:25127.	At2g25280	vinifera	GATCTCAATCGCCGCTT	GATCAGGAGGGCTTCGC	GATCATGGTACACCGAC	GATCCAAGTAGCATTTC	GATCTTGACGTTGATGA	GATCCAAATAATTTCTT	GATCCAGATGCATTTAA	GATCAATTTCCTTCGAT
CTG1026804	15	30	2.41449e-93	F15E12.14 glutamine synthetase, putative similar to glutamine synthetase [Raphanus sativus] GI:1526564;supported by full-length cDNA: Ceres:2662.	At1g66200	D8909-15 (V. rupestris 'A. de Serres' x V. arizonica )	GATCAGGCAAGGGGTGA	GATCATGGAAGTCACCA	GATCCATGTTGGAAGCA	GATCTCATAACCTCCAT	GATCAAAGGAAACCACC	GATCGATCGATCAAAAA	GATCGATCAAAAAAAAA
CTG1029055	30	15	1.10559e-174	K12B20.50 glutamate--ammonia ligase ; supported by cDNA: gi_16226386_gb_AF428386.1_AF428386	At5g37600	vinifera	GATCTCATCAACTTGAA	GATCGGCGGATCCGGAA	GATCCGGAATGGACCTC	GATCCAGCACAGGCCAA	GATCCTATACCCTCAAG	GATCCCAAACCCATTCA	GATCATCAAGAAAGCAA	GATCCATATGTGGTGAC	GATCGCGGAGAGCACCA	GATCATTTCGCCTCTTG	GATCATTGTAATAATTT
CTG1034856	13	19	1.78025	F24J5.20 alpha-xylosidase precursor identical to alpha-xylosidase precursor GB:AAD05539 GI:4163997 from [Arabidopsis thaliana]; supported by cDNA: gi_15982750_gb_AY057482.1_	At1g68560	vinifera	GATCTCTCCAGCTTTGC
CTG1028291	1274	9	5.38283e-69	MAF19.23 40S ribsomal protein S19 - like 40S ribsomal protein S19, Oryza sativa, SWISSPROT:RS19_ORYSA	At5g61170	vinifera	GATCAAAACCCTAGCTC	GATCCTGATTGGTACTA	GATCTAGATCAAGTTGC	GATCAAGTTGCCGGACG
CTG1029803	580	22	1.66006e-17	F4P13.12 putative oleosin similar to oleosin GB:AAB58402 [Sesamum indicum]; supported by cDNA: gi_16649132_gb_AY059936.1_	At3g01570	vinifera	GATCGGCCTCGCCGTCA
CTG1025966	699	10	5.03071e-84	F22C12.2 E2, ubiquitin-conjugating enzyme, putative similar to ubiquitin-conjugating enzyme GB:P35135 from [Lycopersicon esculentum]; supported by cDNA: gi_14326528_gb_AF385718.1_AF385718	At1g64230	D8909-15 (V. rupestris 'A. de Serres' x V. arizonica )	GATCTTGAAGGAGCTCA	GATCTCCAGAAAGATCC	GATCCTCCGACATCTTG
CTG1028443	699	10	5.14376e-84	F22C12.2 E2, ubiquitin-conjugating enzyme, putative similar to ubiquitin-conjugating enzyme GB:P35135 from [Lycopersicon esculentum]; supported by cDNA: gi_14326528_gb_AF385718.1_AF385718	At1g64230	vinifera	GATCTTGAAGGAGCTCA	GATCTCCAGAAAGATCC	GATCCTCCGACATCTTG
CTG1037553	28	4	4.66601e-50	MAB16.11 putative protein tyrosine aminotransferase-like; also similar to nicotianamine aminotransferase	At5g36160	vinifera	GATCCCGCAACTTTTAT	GATCCTGGAGAAAACAA	GATCCATGTTTGTAATG	GATCCCCCTTCTCTCGA	GATCAAAGCCTTCTACC	GATCAATTCAATGTTTG	GATCTGTGAGGTGCCAA	GATCTGTGCTACTAGCT	GATCAGCAGTGTAATAA
CTG1027668	25	29	2.69618e-75	T20K18.150 probable photosystem I chain XI precursor photosystem I chain XI precursor - spinach, PIR2:S35151;supported by full-length cDNA: Ceres:34400.	At4g12800	vinifera	GATCCAGCCCATTAATG	GATCCATTTATTGGAAG	GATCGCTCCGAGTTTAA	GATCAAAGAATTGTATA	GATCTTTTATATTTCAT
CTG1027147	2513	22	3.37635e-34	F24A6.9 F13M23.280 oleosin, 18.5K	At4g25140	vinifera	GATCCGAAATGGCTCAT	GATCGCCCTGGTGGTGG	GATCGCGCACGAGACAA
CTG1027281	2513	22	4.93026e-33	F24A6.9 F13M23.280 oleosin, 18.5K	At4g25140	vinifera	GATCGCCCTGGTGGTGG	GATCGCGCACGAGACAA	GATCAGGAGAATGTTTG
CTG1027380	159	6	6.88618e-54	T9A14.2 F20M13.250 putative protein phospholipase C (EC 3.1.4.3) precursor,phosphatidylinositol-specific - Listeria monocytogenes, PIR2:A37204	At4g38690	vinifera	GATCGGAAGAATTGGAT	GATCGCCGGGTCTGCCA	GATCCGGTGACTGGATA
CTG1027414	237	20	0	F2J10.11 tubulin alpha-2/alpha-4 chain, putative identical to tubulin alpha-2/alpha-4 chain GB:P29510 from [Arabidopsis thaliana]; supported by cDNA: gi_15294277_gb_AF410330.1_AF410330	At1g50010	vinifera	GATCTATGCTTGGATCG	GATCGGATCCGAAAACT	GATCCGAAAACTGGCTG	GATCTTGCCAAGGTGCA	GATCTCCAACTCTACCA	GATCTTATGTATGCCAA	GATCTTGCTGCACTTGA	GATCGACTAAAAAACTA
CTG1029137	9	31	4.13527e-29	F11F12.4 F11F12.4 ethylene responsive element binding factor 3 (AtERF3) identical to GB:O80339 GI:7531109 from (Arabidopsis thaliana); supported by cDNA: gi_3434970_dbj_AB008105.1_AB008105	At1g50640	vinifera	GATCCGGGACCCGTGGA	GATCCCTCCGCGGTCCC	GATCAGAATCACAGTCA	GATCTCACATCTTCTTC	GATCTAAATCTGCTTCC	GATCTCGATGCCACGGC	GATCATATTACAAAGCA	GATCTGATCTGATTCTC	GATCTGATTCTCTTAAT
CTG1028349	364	25	7.27155e-41	FCAALL.13 nuclear antigen homolog ;supported by full-length cDNA: Ceres:118826.	At4g16830	vinifera	GATCTATCCATCCATCC	GATCTCTTGGGCGATGA	GATCCTGGGCAGTTCCC
CTG1028464	42	7	9.40447e-61	F20P5.26 DNA binding protein MybSt1, putative similar to DNA binding protein MybSt1 GI:7705206 from [Solanum tuberosum]	At1g70000	vinifera	GATCTAGTCTCTTCGAC	GATCAGGTCCACCAAGA	GATCTGAATTTGAACAT	GATCCCTTGCCTCTGTC	GATCGTGTATGTAAAGC	GATCCTTTTGGGGTGGT	GATCTGATTGTTTGCTA
CTG1031527	108	130	7.51112e-71	MGL6.19 translationally controlled tumor protein-like protein similar to translationally controlled tumor protein GB:AAD10032 from [Hevea brasiliensis];supported by full-length cDNA: Ceres:8290.	At3g16640	vinifera	GATCTTCTCACCGGTGA	GATCAGGCTGTGAAGGT	GATCTCCAATTCTTTGT	GATCCAACCTTCCTCTA	GATCAAGTGCTGAGGAA
CTG1028389	15	4	0	MCL19.16 phosphate/triose-phosphate translocator precursor (gb|AAC83815.1) ;supported by full-length cDNA: Ceres:36058.	At5g46110	vinifera	GATCCTGGAAAGCGCTC	GATCTACAACTACTTCC	GATCTCTTTTGGGTGGG	GATCTTGGTCTTTGGTA	GATCATGGACATGAAGG	GATCGGACGTTGTGCAA
CTG1030571	38	116	3.0734e-103	T2O4.13 MDC8.11 putative mitochondrial processing peptidase alpha subunit similar to mitochondrial processing peptidase GB:X66284 (Solanum tuberosum); supported by cDNA: gi_14334533_gb_AY035171.1_	At3g16480	vinifera	GATCTTTCTCTGCTGGT	GATCGTGCCAAACAGAC	GATCATTTCTTGAAGGC	GATCCTGGGCAAGCTAC
CTG1029522	109	4	1.07783e-59	F19H22.20 H+-transporting ATPase 16K chain P2, vacuolar ;supported by full-length cDNA: Ceres:31833.	At4g38920	vinifera	GATCCGATCTGCTAATC	GATCTGCTAATCCGCNG	GATCACATACTCCTACT
CTG1026343	44	4	4.15831e-79	T15N24.12 M3E9.20 putative protein probable membrane protein YBL102w, yeast, PIR2:S45393	At4g26550	D8909-15 (V. rupestris 'A. de Serres' x V. arizonica )	GATCCTCCAGGGAAGTA	GATCGAATCCCAAAGCG
CTG1025893	10	2164	4.98605	T8O18.10 putative homeodomain transcription factor	At2g28610	D8909-15 (V. rupestris 'A. de Serres' x V. arizonica )	GATCCCGAGCTGAAACC
CTG1031189	216	4	8.39394e-78	F7O12.2 unknown protein	At1g76850	vinifera	GATCTTAGGTCATTGGA	GATCAACACAGCATGCT	GATCAATAGATTCTCCC	GATCCCCAAGTTTCTCC
CTG1030870	14	5	8.32047e-52	F26K9.270 small nuclear ribonucleoprotein-like protein small nuclear ribonucleoprotein chain D2 - Homo sapiens, PIR:I38861;supported by full-length cDNA: Ceres:32457.	At3g62840	vinifera	GATCTTGATAGAAAAAA	GATCATTGTTCTTAGAA	GATCACAAGTTATTACA	GATCATAAAGTTAAGGC
CTG1030194	229	22	1.41062e-158	T27E13.21 F23F1.3 putative protein transport protein SEC13 ;supported by full-length cDNA: Ceres:36577.	At2g30050	vinifera	GATCCAATCAGGAGTTC	GATCGAAACAGGTCACC	GATCAATCCTTGCTTCT	GATCATAAATCATCTGT	GATCAAGCTCACCCTGT	GATCTGGTCTGCTGGAT	GATCCTGTTCAGAAGCT	GATCAATGGGAGGGTAA
CTG1027535	101	9	0	T14P4.17 s-adenosylmethionine synthetase identical to s-adenosylmethionine synthetase GB:P23686 from [Arabidopsis thaliana]; supported by full-length cDNA: Ceres: 37800.	At1g02500	vinifera	GATCAGATATCTGATGC	GATCCTGACAGCAAAGT	GATCTTTGGAGAAATCA	GATCTCAAGGAGCATGT	GATCTCAAGAGGGGTGG
CTG1028736	18	5	6.00473e-21	F4N2.18 F23O10.19 putative nitrilase-associated protein similar to NAP16kDa protein GB:CAB09665 (Arabidopsis thaliana); supported by full-length cDNA: Ceres: 30535.	At1g69230	vinifera	GATCATTTCAATTTGCA	GATCTCAGATCTGCTCT	GATCTGCTCTGCTCTGC	GATCATCTTTGGATTAC	GATCTTCCATAAACATC	GATCATGTAAATGATAC	GATCATGTTCATGAATG
CTG1028737	18	5	0.658242	F20P5.13 unknown protein	At1g70150	vinifera	GATCTTCCATAAACATC	GATCATGTAAATGATAC	GATCATGTTCATGAATG
CTG1028945	28	5	2.32168e-104	T7F6.17 unknown protein	At2g39000	vinifera	GATCTCCTTTAGCTGTA	GATCTGAACAACCCTGG
CTG1038081	28	5	1.31684e-38	T7F6.17 unknown protein	At2g39000	vinifera	GATCTCCTTCAGCTGTA	GATCTGAACAACCCTGG
CTG1027720	1378	73	2.5728e-158	T28I19.150 phosphoenolpyruvate carboxykinase (ATP) -like protein ; supported by cDNA: gi_13937136_gb_AF372922.1_AF372922	At4g37870	vinifera	GATCTGTCACGACGACA	GATCGATGAACTTCACT	GATCAATTTCTGAATTG	GATCTCTCAAGGGAGAA	GATCCCAACCGAGGTTG	GATCCTGTGAACACTTG	GATCTGGTCCTACCTTC	GATCTTCAATGGAAGAA
CTG1028516	560	339	2.35666e-94	MDA7.7 HEAT SHOCK PROTEIN 81-2 (HSP81-2) (sp|P55737)	At5g56030	vinifera	GATCAATCCCGAGAATC	GATCCATAGGATGATGA	GATCCTTTTAAGTAAAC	GATCCGAGTAATTGCAA
CTG1032691	18	6	2.74512	MHJ24.5 phosphatidylinositol 4-kinase (emb|CAB37928.1)	At5g64070	vinifera	GATCAACCATCCAGGAA	GATCTCCTCTAAAACAA	GATCAGAATAGCTCCTC	GATCCAAGAAACAACAT	GATCATACTTGCCTTTT
CTG1032692	6	18	1.71987e-74	F15C21.1 F5J5.21 acetyl-CoA carboxylase, putative similar to GI:1100253 from [Arabidopsis thaliana]	At1g36160	vinifera	GATCAACAGCTGATCAA	GATCAATCTGAAGGCAA	GATCAAAGAAGTTGTGG	GATCATTGATCAAGGTC	GATCAAGGTCGTGAGAG	GATCAAAAAATGGTTTT	GATCAGGCTTTCTTTAC	GATCCTGCAAACTATGA	GATCGGGGAACTCCGGA	GATCCATAACTCCCTAT	GATCATACGATAAAAGA	GATCAAATTATGTTGTT	GATCAAATGACCTTAGA	GATCAATAATTCTCTTG
CTG1028537	738	10	1.64551e-93	T25B15.140 unknown protein	At3g52370	vinifera	GATCGGTCAAATTCGGA	GATCCATTGCTTGTGAG	GATCCCAGCAGCAATTC
CTG1029995	47	28	0	T21P5.19 unknown protein	At3g03390	vinifera	GATCATCAATTTGTCAG	GATCCAATTAGACGTCA	GATCAAAAGCTGAGAAT	GATCCTCACCCGGCGGT	GATCCTGAAACTGCAAC	GATCATCATCCTCAACA
CTG1038186	81	24	1.14473	AP22.90 BEL1-like homeobox 2 protein (BLH2) ; supported by cDNA: gi_15215856_gb_AY050459.1_	At4g36870	vinifera	GATCATCATCATCATCA
CTG1025646	1372	8	1.27111e-58	T18K17.10 putative transcription factor BTF3 (RNA polymerase B transcription factor 3) similar to transcription factor BTF3 (RNA polymerase B transcription factor 3) GB:Q64152 [Mus musculus], GB:P20290 [Homo sapiens];supported by full-length cDNA: Ceres:119220.	At1g73230	aestivalis	GATCCACCCAAACCCTA	GATCTCCTCAAACAAAG	GATCTTGTTGCTGGGCA
CTG1026311	8	1372	1.19742e-58	T18K17.10 putative transcription factor BTF3 (RNA polymerase B transcription factor 3) similar to transcription factor BTF3 (RNA polymerase B transcription factor 3) GB:Q64152 [Mus musculus], GB:P20290 [Homo sapiens];supported by full-length cDNA: Ceres:119220.	At1g73230	D8909-15 (V. rupestris 'A. de Serres' x V. arizonica )	GATCGGGGACCTCATCA	GATCCACTAACAACCCA
CTG1027770	1372	8	1.54275e-58	T18K17.10 putative transcription factor BTF3 (RNA polymerase B transcription factor 3) similar to transcription factor BTF3 (RNA polymerase B transcription factor 3) GB:Q64152 [Mus musculus], GB:P20290 [Homo sapiens];supported by full-length cDNA: Ceres:119220.	At1g73230	vinifera	GATCTCCTCAAACAAAG	GATCTTGTTGCTGGGCA
CTG1034060	49	12	2.27541e-107	F15N18.70 putative GTP-binding protein GTP-binding protein CGPA, Caulobacter crescentus, EMBL:AF084242; supported by full-length cDNA: Ceres: 32716.	At5g11480	vinifera	GATCAATGATAGTTGGT	GATCTCGAATATGCCAG	GATCTTCACCAAATGTG	GATCAAATGCACACACC
CTG1032681	19	9	1.0285e-41	T2G17.16 putative cAMP-dependent protein kinase	At2g20040	vinifera	GATCTATTTTATGCTAC	GATCATGGAGAGAAAGT	GATCTCATAACAAAGTT	GATCACATCTCGAATAG
CTG1030045	1079	6	2.1998e-21	F22D22.27 putative cysteine proteinase inhibitor B (cystatin B) ;supported by full-length cDNA: Ceres:35447.	At2g31980	vinifera	GATCGGAAGGATGGTGG	GATCAAGGACGTGAAGA
CTG1035881	7	5	8.77581e-88	F1E22.4 F5I14.19 step II splicing factor, putative similar to step II splicing factor SLU7 GB:AAD13774 GI:4249705 [Homo sapiens]	At1g65660	vinifera	GATCCAAATTACACGAA	GATCGCTGGAATGGATA
CTG1027607	1276	13	6.3421e-57	F16L2.220 actin depolymerizing factor 1 (ADF1) ;supported by full-length cDNA: Ceres:1907.	At3g46010	vinifera	GATCGGAGGGGCTCTCT	GATCCTCTCAAGTCTCG	GATCGTACAGCGAAAAT	GATCGAGGAGAAGCAAA	GATCCAACTGAGATGGG	GATCAGATAAATATATT
CTG1031763	63	13	3.76373e-89	F10M10.40 putative protein dJ69E11.3, Homo sapiens, AL021397	At4g34270	vinifera	GATCGAAGATGGAGGTG	GATCTGAAGGCTGCCGG	GATCGAGTCTCGCAAGC	GATCCAAGCACCATCAG
CTG1030805	38	4	4.10738e-58	T4O12.23 unknown protein	At1g76020	vinifera	GATCGTCCGTGCAGTAT	GATCTCACAACAAGGGT	GATCCTGGCTCTGCTAT	GATCCATTGGTCAGTGA	GATCGATTTCCAATAAA
CTG1036934	9	4	2.70232e-06	F13M7.23 hypothetical protein predicted by genemark.hmm	At1g04780	vinifera	GATCCACATGTACACCC
CTG1035712	159	13	1.22222e-66	F20B18.90 F14M19.7 putative peroxidase peroxidase (EC 1.11.1.7) precursor, cationic (clonePNC2) - peanut, PIR2:B38265	At4g25980	vinifera	GATCCGATCCATCTATC	GATCCATCTATCAGCCC	GATCGGTGTAGAGACAG	GATCAGGCGAGTTTGCG
CTG1039698	52	5	2.42563e-30	T6K21.60 bHLH protein - like bHLH protein, Arabidopsis thaliana, PATCHX:E255557	At4g17880	vinifera	GATCCAACAGGCAACCG	GATCAGCTGAGGCTAGC	GATCCGGCACCGGCATC
CTG1031082	98	13	7.39346e-74	MJK13.5 hypothetical protein predicted by genscan+	At3g15390	vinifera	GATCCATCTTCAGAGTG	GATCTTATGCATAAAGA	GATCTCTCATGGGTCAA	GATCGTGTTAAAGCAGA	GATCTTTGAAACTAGAA	GATCCGGGTGGATGAAA
CTG1027811	7	5	0.0980052	MGH6.20 putative CREB-binding protein similar to CREB-binding protein GB:S39162 from [Homo sapiens]	At3g12980	vinifera	GATCTGTAGTCCTTCGG	GATCGAATAGATCGCAT	GATCGCATAACGATCTA	GATCTATGTTTTGATGG	GATCTGATCGGAGCTAG	GATCGGAGCTAGATCTC	GATCTCATCGCTGATAA	GATCTTTGTTTCTGATG	GATCGCACGGGGGTTTG	GATCGTCAAAGGTACAC
CTG1029940	735	36	1.08124e-127	MQJ2.1 MCK7.1 ribosomal protein S4 - like ribosomal protein S4, Arabidopsis thaliana, PIR:T48480;supported by full-length cDNA: Ceres:22434.	At5g58420	vinifera	GATCCTCATTTTGCGAA	GATCCTCTCATCAAGGC
CTG1031030	81	17	1.14166e-42	F18C1.17 F22F7.2 putative 60S ribosomal protein L22 similar to 60S ribosomal protein L22 GB:AAF02883; supported by full-length cDNA: Ceres: 8244.	At3g05560	vinifera	GATCGACTGCGGGAAGC	GATCATGGACATTGCTT	GATCACCGTCACTTCTG	GATCTACATTATTCATC	GATCTTGTTGAATTTGG
CTG1029713	27	13	2.43929e-121	F8A5.29 clathrin adaptor medium chain protein MU1B, putative similar to clathrin adaptor medium chain protein MU1B GI:4704421 from [Mus musculus]	At1g60780	vinifera	GATCGAACCCTTCATTC	GATCCTTGATCAGCATT	GATCAGCATTGAAGATG	GATCAACAAAAGGAAAA	GATCTGGATGACATCAA	GATCGAACAATATCCTT	GATCTTTTGATCTCATG	GATCTCATGACATATAG	GATCATGGTCAAAGCAC	GATCTGCTGCATATGCA	GATCATTGAGAAAAGTG
CTG1028714	204	6	1.08923e-95	F3G5.6 40S ribosomal protein S5 identical to GP:3043428;supported by full-length cDNA: Ceres:8397.	At2g37270	vinifera	GATCAACAGTGGGCCAA	GATCGAGAGAGTTGCAA	GATCAGTGAATTGTTGC
CTG1028963	744	35	5.89046e-37	T4L20.220 putative squalene synthase non-consensus GC donor splice site at exon 3, squalene synthase 2 (SQS2), Arabidopsis thaliana; supported by cDNA: gi_4098518_gb_U79159.1_ATU79159	At4g34640	vinifera	GATCTTCCGTTGTTTCC
CTG1029467	188	7	1.35059e-103	T8P21.10 unknown protein ;supported by full-length cDNA: Ceres:40538.	At2g37990	vinifera	GATCAAAGCATAATCCT	GATCGACCTAGGTCACC	GATCGTGTAAATGATGA	GATCCTTTTGCTAAGAG	GATCACTAGAGAAGCAG
CTG1026079	8	291	4.80949e-23	MIK19.12 40S ribosomal protein S30 homolog (emb|CAB79697.1)	At5g56670	D8909-15 (V. rupestris 'A. de Serres' x V. arizonica )	GATCCGTGAACCTTACC
CTG1028222	291	8	6.59435e-23	MIK19.12 40S ribosomal protein S30 homolog (emb|CAB79697.1)	At5g56670	vinifera	GATCTCTGGCTCGTGCC
CTG1029845	111	15	1.4531e-68	MMN10.16 cytoplasmic ribosomal protein S15a - like cytoplasmic ribosomal protein S15a, Arabidopsis thaliana, EMBL:ATAF1412;supported by full-length cDNA: Ceres:36757.	At5g59850	vinifera	GATCTCTGCTGCCTTGT	GATCAGACCTTCCTCAA	GATCGTCAAATTTCTCC	GATCACAGGTCTGGAAA	GATCATGAGGAGGCTAG	GATCTGAATTTTTCTAC
CTG1032272	114	9	2.49262e-86	T25C13.40 putative protein p76, Homo sapiens, EMBL:HSU81006	At5g35160	vinifera	GATCCTTCTTGTGGTGG	GATCTCAAGAGTTTGAG	GATCATTGCATGATACC
CTG1028044	36	49	0.150507	F24I3.1 Expressed protein ; supported by full-length cDNA: Ceres: 255818.	At3g57165	vinifera	GATCTCTGTTACTCAGC	GATCTAAATTCTATGGC
CTG1028045	36	49	0.000582544	F24I3.1 Expressed protein ; supported by full-length cDNA: Ceres: 255818.	At3g57165	vinifera	GATCTCTGTTACTCAGC	GATCTAAATTCTATGGC
CTG1037068	65	15	5.77757e-24	K2A11.5 putative protein similar to unknown protein (gb|AAF19561.1);supported by full-length cDNA: Ceres:205958.	At5g05180	vinifera	GATCAAGCAAGTAGATG	GATCGCATCAACGACCT	GATCAGAAAATTCAAAT	GATCAAAAGCTAAGCAA	GATCTTAGAAATCAGAG
CTG1027899	132	14	0	K15N18.12 peptidylprolyl isomerase	At5g48570	vinifera	GATCTTCCCGATGAGAG	GATCGGGAAGCAGGGAT	GATCAAGGGATGGGACC	GATCTCTTCGAGTTCAA	GATCTTGATTTGGCCGA	GATCTTATGATACTATC	GATCAAGAGGAATATTG
CTG1032980	258	115	3.57071	F14F18.180 putative protein predicted proteins, Arabidopsis thaliana	At5g12010	vinifera	GATCGCAGAAGTTGTCG
CTG1026595	8	2746	1.7041e-74	F16A14.17 F7A19.4 initiation factor 5A-4 identical to initiation factor 5A-4 GB:AAD39281 GI:5080771 from [Arabidopsis thaliana]; supported by cDNA: gi_12407784_gb_AF296082.1_AF296082	At1g13950	D8909-15 (V. rupestris 'A. de Serres' x V. arizonica )	GATCTGCTCCTCTCCCA	GATCTGGGTCAGCAAAT	GATCGTGCCAGCTTGCT	GATCGGGGACTCGGATG
CTG1030190	2746	8	3.11482e-77	F16A14.17 F7A19.4 initiation factor 5A-4 identical to initiation factor 5A-4 GB:AAD39281 GI:5080771 from [Arabidopsis thaliana]; supported by cDNA: gi_12407784_gb_AF296082.1_AF296082	At1g13950	vinifera	GATCTAGCGAGTCATGT	GATCCGCAAGAACGGGT	GATCTGAGGCTTCCAAC	GATCAAGGATGGTTTTG	GATCTGTGCTCTCAAGG
CTG1027026	929	5	7.74584e-76	F16A14.17 F7A19.4 initiation factor 5A-4 identical to initiation factor 5A-4 GB:AAD39281 GI:5080771 from [Arabidopsis thaliana]; supported by cDNA: gi_12407784_gb_AF296082.1_AF296082	At1g13950	vinifera	GATCTGTGCACTCAAGG
CTG1028209	591	17	1.74632e-32	T24C20.20 B12D-like protein B12D protein - Hordeum vulgare,PIR2:S60284	At3g48140	vinifera	GATCTGCGGATTCCAGT	GATCATGCCATCCATCA	GATCCAGAGAAAAATTA	GATCAACCTCAACAGCA
CTG1027025	24	2634	0.135592	F28A21.80 extensin-like protein extensin-like protein - maize, PIR2:S49915	At4g18670	vinifera	GATCTTCTCCATTATCC
CTG1033730	226	25	0.000457039	F5O4.15 putative C2H2-type zinc finger protein	At2g02080	vinifera	GATCGACCTCGAGCAAC	GATCTCAGACACAATGG	GATCTGTTTCCTTTTGA
CTG1030023	25	13	8.99439e-94	MUK11.6 T1E3.100 putative protein predicted proteins, Arabidopsis thaliana;supported by full-length cDNA: Ceres:34592.	At5g04740	vinifera	GATCAGTTCCTCAATAT	GATCAAGATTCAGATTC	GATCGACTTGGGGCTCT	GATCTAGATGTGCAAAA	GATCAGTCACTCAAACA	GATCCTGACATGTTAGA	GATCGACCAGGATTGCT	GATCATAACTGATGTGA
CTG1031335	81	135	3.2952e-13	F3C22.140 hypothetical protein ; supported by cDNA: gi_15450654_gb_AY052695.1_	At3g52740	vinifera	GATCATCGATCGTCCAC	GATCGTCCACCACCCAT	GATCATGAGGGAAGAAC	GATCGATAGGCCTGGAG	GATCAGAGGGGTGGTTC	GATCTGCTAAAGGAGTG	GATCTCTAGCAGGTGCT	GATCATCATCATCATCA	GATCTTATAATCCAATG
CTG1028259	29	4	1.72503e-125	F14D7.2 Ca2+-dependent membrane-binding protein annexin idenctical to GB:AAD34236 from [Arabidopsis thaliana];supported by full-length cDNA: Ceres:25846.	At1g35720	vinifera	GATCATATCCATATTGG	GATCAAGTCGATTCGGC	GATCTTCTCAAGGATTT	GATCCTGCTGAACGTGA	GATCCCTAGAAGAAGAT	GATCAACGCAACACTGA	GATCTGAAAACTGACCC	GATCATAAAGGAGGAGT	GATCATGCCATTGGCAA	GATCAGTTAATATCATA	GATCGGAATATTCATCA
CTG1031994	83	11	6.97512e-75	T17F15.180 H+-transporting ATPase - like protein H+-transporting ATPase, Nicotiana plumbaginifolia, PIR2:A41779	At3g47950	vinifera	GATCTTGTTATCGAGCA	GATCAGCGGTGCCTATA
CTG1034560	44	4	4.3696e-89	MLN1.9 putative protein similar to unknown protein (pir||T38261)	At5g44170	vinifera	GATCGAGCTCCAGGTGC	GATCCACCAAGACAATG	GATCGCCACTGACGTCG	GATCTCCGGAGGCGGAC
CTG1029959	36	16	3.76305e-123	F3C11.14 putative heat shock protein ; supported by cDNA: gi_15450722_gb_AY053403.1_	At2g04030	vinifera	GATCAATCCAGATCATC	GATCATCCCATCATTAA	GATCCTTGGAATGATTA	GATCTGGGTTCTGGAAT	GATCTTGTCAATGTATT	GATCATCATTCATCAAT
CTG1027303	226	20	1.94791e-13	T29J13.200 tubulin alpha-5 chain ; supported by cDNA: gi_14532775_gb_AY040012.1_	At5g19780	vinifera	GATCTTATGTATGCCAA	GATCTTGCTGCACTTGA	GATCGACTAAAAAACTA
CTG1028781	174	10	3.22209e-42	T22A6.40 putative protein ;supported by full-length cDNA: Ceres:37543.	At4g24210	vinifera	GATCATCCAAAAACAGT	GATCTGGAAAGCGCAGA	GATCAGAAGATGAAGAA	GATCTGTACCAGACACT	GATCTGTGGTCCTCGCT	GATCATACCCTTACTAC	GATCCGCGTCCTTCCTA
CTG1027484	2213	6	2.31633e-142	T12J5.9 M4E13.150 plasma membrane intrinsic protein (SIMIP) ;supported by full-length cDNA: Ceres:7108.	At4g35100	vinifera	GATCCACCACCTGCTCC	GATCAAGCTTTGGTCTT	GATCCATGTGGTGGCGT	GATCTTCTGGGTCGGAC	GATCATTCCGCAGCAAC
CTG1028024	283	8	2.58792e-21	T10O8.30 pyruvate decarboxylase-like protein pyruvate decarboxylase (EC 4.1.1.1) pdc1 - Arabidopsis thaliana, PIR:T05315	At5g01320	vinifera	GATCGCGTGTTTCTGCT	GATCAGAAGCTGGAGCA
CTG1030363	113	19	5.21145e-129	T31E10.19 F13P17.28 putative urease accessory protein ; supported by full-length cDNA: Ceres: 18513.	At2g34470	vinifera	GATCAGCATCATCCTAG	GATCGTGATGGGAATGA	GATCATCATCATGAGAG	GATCTCCTAGTGATAAA	GATCTGTTAGTGAACCC
CTG1027851	24	115	3.55698e-23	K15E6.80 frnE protein - like frnE protein, Deinococcus radiodurans, PIR:E75491;supported by full-length cDNA: Ceres:10982.	At5g38900	vinifera	GATCTTATTCCTACATA	GATCAAAGTCACTCAGT	GATCCCAACAATGGACT	GATCAATGGAAAACAGC
CTG1027528	2628	11	6.32409e-99	F23E12.220 T12J5.13 putative protein predicted protein, Arabidopsis thaliana;supported by full-length cDNA: Ceres:1368.	At4g35220	vinifera	GATCCTCGCTGTTGCTC	GATCTATCACCAATAAC	GATCATATTGTCTCTGC	GATCACCCTCCTGTAAA
CTG1033048	14	18	2.14431e-105	T25N20.17 F3F20.29 transport protein, putative similar to transport protein GI:7268121 from [Arabidopsis thaliana]; supported by cDNA: gi_15912296_gb_AY056426.1_	At1g05520	vinifera	GATCGGTCTCTCATTCG	GATCCAGCATCCTTTAC	GATCACAATTTGTACAG	GATCCAGCCATCTCTAA	GATCAGCATGGCTCCCA	GATCTTCACAGATGATG	GATCTAATACACTTAAA	GATCATTTGTTTTTTAC
CTG1033321	71	9	1.06433e-38	F9L1.3 putative RING-H2 zinc finger protein ESTs gb|N37587, gb|T04684, gb|AA394318, gb|Z35014 and gb|AA713343 come from this gene;supported by full-length cDNA: Ceres:5398.	At1g15100	vinifera	GATCCCTCTACTTCTGG	GATCACCTCAACTTCAA
CTG1028866	20	4	4.36633e-34	F6N15.7 putative ribosomal protein S13 similar to ribosomal protein S13 (Pfam;supported by full-length cDNA: Ceres:4058.	At4g00100	vinifera	GATCTAGACTAGAACTC	GATCTTGCGGATTCTCA	GATCTCTATCACCTCAT	GATCTTGGTTGAGAGTA	GATCCATCGCCTTGCTC
CTG1028888	90	4	1.5589e-138	MMM17.22 multispanning membrane protein, putative similar to transmembrane 9 superfamily member 2 GB:NP_004791 from [Homo sapiens] (Gene 216 (1998) (2), 311-318)	At3g13772	vinifera	GATCTTTGGAATGACAC	GATCCTGTGAAGACGAA	GATCCTTCTAATCACAT	GATCACAAAGTTTGTTT	GATCTACTCCTCTGTGA	GATCGATTGATACAAAC
CTG1032359	331	7	3.6088	F11P17.9 NBS/LRR disease resistance protein, putative similar to NBS/LRR disease resistance protein GI:8809608 from [Arabidopsis thaliana]	At1g61190	vinifera	GATCANNNNNNGAGCCG	GATCCTAATTAAGGATG	GATCCAAATGCCCCAGA
CTG1026484	5	186	9.20752e-44	T11A7.3 T6D20.23 putative DNA binding protein ; supported by cDNA: gi_11908071_gb_AF326883.1_AF326883	At2g41870	D8909-15 (V. rupestris 'A. de Serres' x V. arizonica )	GATCTTCGCAGTCTGCC	GATCTCTTCATCGTCAT	GATCACTAGTCTAATAT
CTG1028723	186	5	7.69371e-31	T8H10.140 putative protein putative DNA binding protein - Arabidopsis thaliana, TREMBL:ATAC2339_3; supported by cDNA: gi_16649060_gb_AY059900.1_	At3g57540	vinifera	GATCAGAGACATCCATG	GATCGCCAAGATTAATA
CTG1028724	186	5	2.91331e-40	T8H10.140 putative protein putative DNA binding protein - Arabidopsis thaliana, TREMBL:ATAC2339_3; supported by cDNA: gi_16649060_gb_AY059900.1_	At3g57540	vinifera	GATCGCCAAGATTAATA
CTG1034629	165	18	7.48304e-112	F25C20.17 putative obtusifoliol 14-alpha demethylase strong similarity to gb|U74319 obtusifoliol 14-alpha demethylase (CYP51) from Sorghum bicolor and is a member of the PF|00067 cytochrome P450 family. ESTs gb|AA72030, gb|N65031 and gb|AA651059 come from this gene;supported by full-length cDNA: Ceres:11030	At1g11680	vinifera	GATCACGATATCTTGTC	GATCCCGACAGATTTGC	GATCGACTGGAATGCCA	GATCGTTGTTGTTTGTC
CTG1032616	72	5	3.77161e-91	MTE17.18 sodium proton exchanger	At5g55470	vinifera	GATCCTCACCGTCTTCT	GATCCAGCTAATGCTAC	GATCACCCAAAGAGGAC	GATCAGTCTGCCTGCTA
CTG1032048	38	4	6.317e-51	MGH6.3 hypothetical protein predicted by genefinder;supported by full-length cDNA: Ceres:924.	At3g12920	vinifera	GATCCGGCTCCGGCCAA	GATCCAACAGCAGCAGT	GATCAGCCCCTGCCCAG
CTG1027911	575	6	0	K2A11.4 cellulose synthase catalytic subunit (gb|AAC39336.1) ; supported by cDNA: gi_2827142_gb_AF027174.1_AF027174	At5g05170	vinifera	GATCAAGAAAGAAGGGT	GATCTATTTACTGCATG	GATCGTCTGAACCAAGT	GATCAGTAACATTGCAA	GATCTCCTATGCTATCA	GATCGTTCATCTCTATC	GATCCCTTCACCACTAG
CTG1028173	146	5	2.44411e-122	F14G24.14 unknown protein	At1g52870	vinifera	GATCAACGCCCACAGAA	GATCCCAGTTCAGAGCA	GATCAGCAAGATGGGGT	GATCCTAAGGTATGCAC	GATCAGGCCTTGTCGGT	GATCACTTTCCCATTAT	GATCCCAGTAGAACAAA	GATCAGCTTTCCCTTTC
CTG1026989	291	5	3.43295e-40	T18F15.3 photosystem II 22kDa protein, putative similar to photosystem II 22kDa protein GI:21306 from [Spinacia oleracea]; supported by cDNA: gi_15294225_gb_AF410304.1_AF410304	At1g44575	vinifera	GATCAGCATTAGGACTC	GATCAACTGAGTGGCAA
CTG1026446	5	47	6.41363e-44	F11M15.7 unknown protein ; supported by cDNA: gi_15912334_gb_AY056445.1_	At1g51200	D8909-15 (V. rupestris 'A. de Serres' x V. arizonica )	GATCGACTTACACACAG	GATCTGGTTTGAGGATG	GATCTCGACTCACAAAA
CTG1028211	47	5	2.60641e-47	F11M15.7 unknown protein ; supported by cDNA: gi_15912334_gb_AY056445.1_	At1g51200	vinifera	GATCGGCCAAACCTAAC	GATCATTGAGTCCAAGG
CTG1028508	30	4	2.79661e-139	T28M21.10 coronatine-insensitive 1 (COI1), AtFBL2 identical to LRR-containing F-box protein GI:3158394 from [Arabidopsis thaliana]	At2g39940	vinifera	GATCTACTCTATTGCTT	GATCTATTAGTCATGGC
CTG1027110	375	5	9.75258e-52	MTH12.7 heat shock protein 18 ;supported by full-length cDNA: Ceres:97197.	At5g59720	vinifera	GATCCATTCCAAGACTT	GATCTTCCAGGGGTAAA	GATCAGTGGAGATAGGA
CTG1028348	351	25	1.19257	F12K21.25 F7P12.13 hypothetical protein contains Pfam profile: PF00069 Eukaryotic protein kinase domain (2 copies),PF00560 Leucine Rich Repeat (17 copies)	At1g34420	vinifera	GATCTTATGTTTGCCTG	GATCTGCACTTGAATTG	GATCCTGGGCAGTTCCC
CTG1032916	14	6	1.68638e-86	T4C21.240 actin - like protein actin 3, Drosophila melanogaster, PIR:A03000;supported by full-length cDNA: Ceres:38096.	At3g60830	vinifera	GATCCAACCCAACAGTG	GATCCAACGATCATGCC	GATCATGCCAGAGAGAG
CTG1029063	61	9	1.7294e-07	FCAALL.379 OEP8 like protein	At4g15805	vinifera	GATCCAAAACAGAGCAC	GATCTGAGAACTGAGAT	GATCTTTTTCTTTCCTC
CTG1027805	408	4	9.46575e-64	T5P19.140 protein kinase C inhibitor-like protein protein kinase C inhibitor - Zea mays, PIR:S45368; supported by full-length cDNA: Ceres: 28847.	At3g56490	vinifera	GATCAATGATGGTCCCA
CTG1029724	258	15	0	K12B20.50 glutamate--ammonia ligase ; supported by cDNA: gi_16226386_gb_AF428386.1_AF428386	At5g37600	vinifera	GATCTCCAGAACATCAA	GATCGGCGGATCCGGAA	GATCCGGAAATGATTTG	GATCCAGCACCGGCCAG	GATCTTTAAGGATCCCT	GATCCCTTCAGAGGAGG	GATCTCTGCTGGTGATG	GATCCATACGTTGTCAC	GATCGCCGAGACCACCA
CTG1032037	337	4	2.05645e-157	F14G6.15 putative pyrophosphate-dependent phosphofructokinase alpha subunit similar to pyrophosphate-dependent phosphofructokinase alpha subunit GB:AAD30596 [Arabidopsis thaliana]	At1g76550	vinifera	GATCCTTACCATCAAAA	GATCTGAAGGGCAAAGC	GATCTTTACAGAAACCC
CTG1028152	66	44	9.38836e-133	F14I3.14 chloroplast FtsH protease almost identical to chloroplast FtsH protease GI:1483215, SP:Q39102 from [Arabidopsis thaliana]	At1g50250	vinifera	GATCATGACAACTCACA	GATCATACTAAAAGCAA
CTG1029782	171	41	6.67702e-124	K8K14.8 subtilisin-like serine protease ARA12 almost identical to cucumisin-like serine protease (ARA12) GI:3176874 from [Arabidopsis thaliana]	At5g67360	vinifera	GATCAAGCGGTTCACAA	GATCTTAATTACCCATC	GATCTCTGTTGAGCCAG
CTG1026954	43	4	5.40185e-34	MPF21.10 unknown protein	At5g50090	vinifera	GATCACCCGCGTTAAGC	GATCTGAAATGGAGAAG
CTG1029514	184	6	2.18717e-72	K5F14.2 MRB17.17 putative protein similar to unknown protein (pir||B71406);supported by full-length cDNA: Ceres:22343.	At5g54680	vinifera	GATCAAAGAAGAGGGTG	GATCTGAATCATGTGGT	GATCATGTGCTCCGTCC
CTG1032105	37	7	1.16114e-37	MAF19.15 putative protein Atu, Drosophila melanogaster, EMBL:DMU75467	At5g61150	vinifera	GATCCTGAGAGGGAAAA	GATCTTGAAATGGATAC
CTG1031753	33	14	1.47598e-49	F24B18.5 putative protein similar to unknown protein (pir||T05756); supported by full-length cDNA: Ceres: 37617.	At5g54430	vinifera	GATCCTCCTCCACGTCC	GATCTGGCGCAGCCGTT	GATCCCCTTCAAGATCC	GATCCATATAGTCAAAG	GATCTCTCTCTTTTATG
CTG1025942	4	131	1.04342e-135	F10M23.190 putative protein ; supported by cDNA: gi_15810138_gb_AY056134.1_	At4g26850	D8909-15 (V. rupestris 'A. de Serres' x V. arizonica )	GATCTTCACCCCATTGC	GATCCTCTGCGGCAAGC
CTG1027518	642	10	9.02051e-175	F7P1.20 epimerase/dehydratase - like protein dTDP-glucose 4-6-dehydratase homolog D18, Arabidopsis thaliana, PIR:S58282; supported by cDNA: gi_16323112_gb_AY057660.1_	At5g28840	vinifera	GATCTTAGGGTGATGGA	GATCATGTGTTCAACCT	GATCAAGGAGAAGCTTG	GATCAAGGAACAAATTG	GATCACCTGGGTATGGA
CTG1028662	427	5	2.26126e-132	T4M5.2 K24M7.1 SCARECROW transcriptional regulator-like	At5g52510	vinifera	GATCCGTCGCCATGAAC	GATCGTTCAACGCCGGC	GATCGGAAAACGGTCGC	GATCGCTTCTGCGGTAC	GATCCCAGCAATGGTGG	GATCTGAGTCAACTCGC	GATCGGAAAGAGTCCAA	GATCCCGCGTCAACTCA	GATCTGCTTTGGATGGA
CTG1028811	214	13	3.87167e-140	F17A8.20 T25P22.6 AX110P -like protein AX110P -Daucus carota,PID:g285739;supported by full-length cDNA: Ceres:19582.	At4g09670	vinifera	GATCCAATTCGGGATTT	GATCTACGGCAGCTACG	GATCAGATTTTGGAGGC	GATCCACAGCGTTTCGG	GATCTTCCTCAGGAGGC
CTG1026347	15	63	1.2851e-106	F13H10.20 hypothetical protein predicted by genscan and genefinder	At2g41250	D8909-15 (V. rupestris 'A. de Serres' x V. arizonica )	GATCACAGCTAGCATAC	GATCACAGAGGTGCCAA	GATCTACCCCAGGGCTG	GATCTGAGCCATGGGCT
CTG1028614	63	15	1.47549e-107	F13H10.20 hypothetical protein predicted by genscan and genefinder	At2g41250	vinifera	GATCTATAGAAAGATTG	GATCTCGACTCAGATAT	GATCCTGAGGCAGAGAG	GATCGATGTAATTTGTC
CTG1031063	264	4	3.83245e-129	T30E16.13 hypothetical protein identical to GB:Q39022 from [Arabidopsis thaliana]; supported by cDNA: gi_14334921_gb_AY035134.1_	At1g59580	vinifera	GATCATCAACATCCTTG	GATCTGCTGCAGAAGAT	GATCCCAGTAAGAACCC	GATCTGGACATAGACGA
CTG1028333	13	9	1.32062e-49	F12L6.12 60S ribosomal protein L23A identical to GB:AF034694;supported by full-length cDNA: Ceres:22479.	At2g39460	vinifera	GATCCTACAAAAAAGGC	GATCCTAAGACTCATGC	GATCCGCACATCAGTCA	GATCAAAGATGCAGTGA	GATCAGGCCTGATGGAA	GATCGGGATCATCTAAA	GATCATCTAAATCTATA
CTG1034888	9	246	4.42983e-07	T29E15.8 putative non-LTR retroelement reverse transcriptase	At2g23880	vinifera	GATCAGAAACGAAGAAG	GATCAAATCTCAAACCA	GATCCTTTAAAAGAAAT
CTG1027320	51	4	1.50844e-97	F13C5.130 floral homeotic protein agamous (AGAMOUS) no suitable start codon could be found.	At4g18960	vinifera	GATCGAGATCAAGCGGA	GATCAAGCGGATCGAAA	GATCGAAAACACCACTA	GATCCAAAAAGAATGAG	GATCGAGTATATGCAAA	GATCTAGTGCCTAGCGG	GATCAACTTTTCTCAAG	GATCGATGTAGCTATAC	GATCCTTTGTGTGCTTC	GATCAAAACCTTCTATT	GATCTATATAGCGCTTA
CTG1030540	20	9	6.43877e-148	F2K11.19 receptor protein kinase, putative contains Pfam profiles: PF00069 Eukaryotic protein kinase domain, PF00560 Leucine Rich Repeat	At1g63430	vinifera	GATCGCCATCCAGGAGT	GATCCACCATTTACCAT	GATCAGAAAAGAACTCA	GATCCTGAGTTGAAACA	GATCAGTAAAGTTCTGA
CTG1027735	380	4	5.67622e-50	MSJ1.19 immunophilin (gb|AAB57847.1) ;supported by full-length cDNA: Ceres:10243.	At5g64350	vinifera	GATCTTTCTCAGAAGTT	GATCCTGGGCAGAAGCC
CTG1029491	63	11	7.2081e-88	T8M16.190 putative protein hnRNP A/B related protein - Felis catus, EMBL:AF153444; supported by cDNA: gi_14194148_gb_AF367280.1_AF367280	At3g56860	vinifera	GATCTCCGGAAAATCCA	GATCGATCCGCAGAAGC	GATCCGCAGAAGCTACT	GATCTTTTGTTTCTTCA
CTG1032251	263	12	8.21001e-68	T20K9.11 Expressed protein ; supported by cDNA: gi_14334701_gb_AY035024.1_	At2g22900	vinifera	GATCAATCGGGTCTGGT	GATCTACTAGATTCCTC
CTG1029525	37	46	3.63649e-134	T22P11.220 putative protein predicted proyeins, Arabidopsis thaliana, Oryza sativa, Caenorhabditis elegans	At5g02630	vinifera	GATCTCACTAGAACCAC	GATCTGCGATCAGGCCA	GATCAGGCCACCGCTTC	GATCCCACTTCAGGTAT	GATCTTTGAAGTTTCAC
CTG1028790	80	13	3.0134e-178	MSG15.7 sorbitol dehydrogenase-like protein ;supported by full-length cDNA: Ceres:13875.	At5g51970	vinifera	GATCCAACCTTTCATCC	GATCGGCCATGAATGTG	GATCATTGATGAAGTTG	GATCGAGTGGCATTGGA	GATCTATGCTTTAAACT	GATCTTGGTGCAGATGA	GATCGACGTGAAGCCCC
CTG1028940	79	9	4.8189e-61	MCA23.21 putative protein similar to unknown protein (gb|AAF26028.1); supported by full-length cDNA: Ceres: 38345.	At5g47870	vinifera	GATCCATTTGGTCGTCT	GATCCCTGATAACATCG	GATCCAGTGGCTGCTGC	GATCATGGAAAGCCAAA	GATCATGATGCAGACTG
CTG1031461	6	21	1.12876e-161	T10P11.20 T14P8.23 putative glycosyltransferase similar to A. thaliana protein T20K9.11, GenBank accession number 3445207; supported by cDNA: gi_16209668_gb_AY057598.1_	At4g02500	vinifera	GATCATTACTTGTTGAA	GATCACAGAACAAAATC	GATCACAATTTTGTTAT	GATCAGAAGAACTGGAT	GATCAGTCTGCCATGGT	GATCATCGGTGGCCGCT	GATCGGGCATTCAATTT	GATCTTGGGTTGCTTCA
CTG1032569	82	5	1.01446e-07	F17J16.80 putative protein putative multidrug efflux protein NorM - Vibrio parahaemolyticus, EMBL:AB010463;supported by full-length cDNA: Ceres:94697.	At3g59030	vinifera	GATCGCATAAAGAAATC	GATCATGTAGTTTGACC
CTG1032570	82	5	7.16145e-50	F17J16.80 putative protein putative multidrug efflux protein NorM - Vibrio parahaemolyticus, EMBL:AB010463;supported by full-length cDNA: Ceres:94697.	At3g59030	vinifera	GATCGTTCTGATTTTCA	GATCGCATAAAGAAATC	GATCATGTAGTTTGACC
CTG1031501	234	7	5.30938e-30	MFB13.6 NAM, no apical meristem, - like protein NAM, Petunia hybrida, EMBL:PHDNANAM;supported by full-length cDNA: Ceres:12970.	At5g61430	vinifera	GATCAAACATGAGGCAG	GATCAGCGTCTCCCAGG	GATCTCCTCCGTGGTGT	GATCAACACGTCCCATC	GATCCCCTTTGGAACTA	GATCCAAGTAAGAGAGA
CTG1033366	1133	10	2.21794e-49	F27G19.50 putative protein stem-specific protein - Nicotiana tabacum,PID:g20037;supported by full-length cDNA: Ceres:35207.	At4g27450	vinifera	GATCGTGCACCTTACCC	GATCAAGTCATTAGAGA	GATCTTGAAGGAAAATT	GATCGGGATGGAAGCAT	GATCACCCCCTTCACAA
CTG1032521	19	10	8.8595e-122	F8G22.1 putative Tub family protein contains Pfam profiles: PF00646 F-box domain, PF01167 Tub family	At1g47270	vinifera	GATCACCTGAATTGCTT	GATCCGAAGGCCAACTA	GATCCAATTTTCTGGGC	GATCCAGTCACAGACAT	GATCAGGAGATCCGCTG	GATCCGCTGATTCTTAA	GATCATGTATGCTAAAT	GATCATGCATGGGGGGC
CTG1026779	62	7	5.10964e-106	T26D3.10 luminal binding protein ; supported by cDNA: gi_1303694_dbj_D84414.1_ATHBIPA	At5g28540	D8909-15 (V. rupestris 'A. de Serres' x V. arizonica )	GATCAGCAGACCACCGT	GATCTTAATGGAATCCC	GATCACCATCACAAATG	GATCATGAAGAATCAGA	GATCAATGACAAGGACA
CTG1030307	177	6	1.11831e-144	T17J13.80 multifunctional aminoacyl-tRNA ligase-like protein multifunctional aminoacyl-tRNA ligase - Homo sapiens, PIR:SYHUQT; supported by cDNA: gi_16648884_gb_AY059812.1_	At3g62120	vinifera	GATCTTAGAGATAACTA	GATCCTTGCTCCTTGGT	GATCAGCCAGACCTTGA
CTG1028768	730	15	2.35491e-74	T21J18.160 putative progesterone-binding protein homolog Atmp2 ; supported by cDNA: gi_4960153_gb_AF153283.1_AF153283	At3g48890	vinifera	GATCCAGAGTCCAAACA	GATCAAAACCCCCATCT	GATCACTGAAGAGGAGT	GATCTATGATGTTTCAC	GATCTAACAGGAGATCT	GATCTCTCTGATCTTGG	GATCTTGGTCCATTCGA	GATCGTGACATTGCCAA
CTG1027871	47	10	7.10418e-97	T17D12.3 putative beta-galactosidase	At2g28470	vinifera	GATCCCAAACTCAACAA	GATCACAAAACCTCTCT	GATCCGGTTGCACTAGA	GATCATGGTTGCAACCA	GATCCAACACAGATATC	GATCTAACCACAGGAAG	GATCAAAGAGTTGCAGC
CTG1034620	9	14	1.42584e-89	F7N22.4 putative protein ;supported by full-length cDNA: Ceres:232091.	At5g35080	vinifera	GATCAGGTCTTCCCAGC	GATCAAGAGTCTGTAAT	GATCAAGGAGCGATGCT	GATCCACGCTCAAAAGA	GATCTTACAAATGAGCC	GATCAATGCAATAGGGT
CTG1025955	30	81	0	T17F15.130 aldehyde dehydrogenase (NAD+)-like protein aldehyde dehydrogenase (NAD+) 2A precursor (mitochondrial), Nicotiana tabacum; supported by cDNA: gi_13926324_gb_AF372911.1_AF372911	At3g48000	D8909-15 (V. rupestris 'A. de Serres' x V. arizonica )	GATCTCATCGCTGCTCT	GATCTTTAGATATAGCA	GATCCAAGATACTCTTG	GATCTGCAACTGGAAAA	GATCAGGGAAATCCCCT	GATCCATTCAAGGCAGG	GATCAATTTGAGAAGAT	GATCCTGAGATACATAA	GATCTGGTGTCGAAAAT	GATCTCAAAATTGGGTA
CTG1033203	30	81	5.07941e-150	T17F15.130 aldehyde dehydrogenase (NAD+)-like protein aldehyde dehydrogenase (NAD+) 2A precursor (mitochondrial), Nicotiana tabacum; supported by cDNA: gi_13926324_gb_AF372911.1_AF372911	At3g48000	vinifera	GATCAACTGCAACTGGA	GATCCATTCAAGGCAGG	GATCAATTTGAGAAGAT	GATCCTGAGATACATAA	GATCTGGTGTCGAAAAT	GATCTCAAAATTGGGTA
CTG1027242	17	11	1.34957	F7G19.17 hypothetical protein Similar to Caenorhabditis hypothetical protein CO7A9.11 (gb|Z29094)	At1g08960	vinifera	GATCCATTGGAGGGCAA	GATCATACACGTGCATG	GATCTTATAAATGAATC
CTG1028088	87	4	6.60027e-135	MKM21.30 MIJ24.1 ribosomal protein L5 - like ribosomal protein L5, rice	At5g39740	vinifera	GATCGAGAGCTTCAGCA	GATCTGAGCTTTAATTA
CTG1030290	208	18	3.17205e-81	T2H7.9 diadenosine 5,5-P1,P4-tetraphosphate hydrolase, putative similar to diadenosine 5,5-P1,P4-tetraphosphate hydrolase GI:1888556 from [Lupinus angustifolius];supported by full-length cDNA: Ceres:35505.	At1g30110	vinifera	GATCAGGTTTTTGTGGC	GATCAGCAAAATGGTGA
CTG1028979	98	5	8.72274e-94	MMJ24.12 putative sucrose cleavage protein similar to GB:S51376 from [Solanum tuberosum]supported by full-length cDNA: Ceres:40179.	At3g27570	vinifera	GATCTGCTTCCGAAGCT	GATCAAATACAAGAGTT	GATCAAGTTTTTGTAAC	GATCAGCACATTGGGAA	GATCATAGAACGAATTT	GATCAGAAGAGGAAAAA
CTG1028980	98	5	2.72988e-42	MMJ24.12 putative sucrose cleavage protein similar to GB:S51376 from [Solanum tuberosum]supported by full-length cDNA: Ceres:40179.	At3g27570	vinifera	GATCAAGTTTTTGTAAC	GATCAGAAGAGGAAAAA
CTG1028229	298	5	0	F14O13.12 beta-amylase, putative similar to beta-amylase GB:CAB58423 [Arabidopsis thaliana]; supported by cDNA: gi_14194172_gb_AF367293.1_AF367293	At3g23920	vinifera	GATCCCTTTACCTAACT	GATCAACAAAGATCCGG	GATCCGGACCTTGCATA	GATCAATGGGGGAGGAG	GATCTCAGTCAAGGTTT	GATCATGAGCAGCCACA
CTG1029118	20	15	3.99281e-110	AP22.13 putative protein ; supported by cDNA: gi_13877852_gb_AF370189.1_AF370189	At4g37210	vinifera	GATCGTGAGAAATCTTT	GATCCATTGGCTACCAT	GATCAATGAAGAATGCT	GATCAGAAGGTAGCTGC	GATCAGTCTGCCCAGCA
CTG1028290	16	30	1.70665e-94	T19C21.4 putative WRKY-type DNA binding protein	At2g38470	vinifera	GATCGAATTGCAGAGAG	GATCTCTCCTTCTTCTT	GATCCAAACTAACACTC	GATCAGAGGACGGGTAC	GATCCTTGGAAGGCCAG	GATCATCATTATCATCT	GATCAGCCATTTGTGGC	GATCAGAAGAAGGAAAA
CTG1027314	1840	88	2.03341	F16P2.11 unknown protein predicted by genefinder	At2g29510	vinifera	GATCGCTTGTTCCGTGA
CTG1036285	30	4	9.69846e-85	T1E22.70 eceriferum3 (CER3)	At5g02310	vinifera	GATCTCATCCATGTTGA	GATCTCTTGCAGAGGTA	GATCCTGTATTGTGCCT	GATCAAAAAAAACCACA	GATCCGCACGTCAGGCA
CTG1037685	63	15	1.15426e-57	T7I23.15 unknown protein Similar to yeast general negative regulator of transcription subunit 1; Location of ESTs gb|T44328 and gb|AA395265	At1g02080	vinifera	GATCACTAGAGTGTTGT	GATCGAGAAGCTCTTTG	GATCATGTGGGGGTGCA
CTG1026223	6	153	2.63384e-79	F27H5.2 T2O9.160 URIDYLATE KINASE-like protein URIDYLATE KINASE - Arabidopsis thaliana, EMBL:AF000147;supported by full-length cDNA: Ceres:16800.	At3g60180	D8909-15 (V. rupestris 'A. de Serres' x V. arizonica )	GATCGATCAGCGTGAAC	GATCAGCGTGAACTTCT	GATCACCAGCACTGAGA	GATCGATCCAACTATTG	GATCCAACTATTGTCCC
CTG1026930	153	6	1.8173e-79	F27H5.2 T2O9.160 URIDYLATE KINASE-like protein URIDYLATE KINASE - Arabidopsis thaliana, EMBL:AF000147;supported by full-length cDNA: Ceres:16800.	At3g60180	vinifera	GATCTTCTACGAGCAGA
CTG1027312	153	6	5.51296e-79	F27H5.2 T2O9.160 URIDYLATE KINASE-like protein URIDYLATE KINASE - Arabidopsis thaliana, EMBL:AF000147;supported by full-length cDNA: Ceres:16800.	At3g60180	vinifera	GATCTTCTACGAGCAGA
CTG1028659	926	4	2.46155e-69	F7B19.13 40S ribosomal protein S16 Same as GB:Q42340;supported by full-length cDNA: Ceres:29241.	At2g09990	vinifera	GATCAAGATCAACGGAT	GATCAACGGATGTCCCA	GATCCTCCGTCACAAGG	GATCTACGCCATCCGCC	GATCAAGGACATTCTTG	GATCGGACCCTGCTCGT	GATCCAAGACGGTGCGA
CTG1028689	287	14	7.67272e-48	T20K12.160 putative DNA-binding protein DNA-binding protein (dbp) - Arabidopsis thaliana, EMBL:ATDNABP;supported by full-length cDNA: Ceres:40796.	At3g61260	vinifera	GATCCGTTTGAAATTTG	GATCTTTTGAGAGAGAT	GATCTGGTTGGGCCATA
CTG1026465	6	168	7.26215e-113	T27E13.10 putative mitochondrial carrier protein ;supported by full-length cDNA: Ceres:150522.	At2g30160	D8909-15 (V. rupestris 'A. de Serres' x V. arizonica )	GATCCAACCAGCACCAT	GATCCATCCCCTCATAA	GATCATGAACTGCCAGA
CTG1026914	2045	147	0.00790973	T6L1.12 hypothetical protein predicted by genefinder	At1g68940	vinifera	GATCTTAGCTACAACTA	GATCATGAACAATGTAA
CTG1026939	2045	147	0.00400007	T1M15.130 putative protein ; supported by cDNA: gi_4103242_gb_AF022368.1_AF022368	At5g20730	vinifera	GATCATGAACAATGTAA
CTG1027232	2045	147	3.48531e-17	MLJ15.8 MutT-like protein contains Pfam profile: PF00293 Bacterial mutT protein	At3g26690	vinifera	GATCATGAACAATGTAA
CTG1027358	2045	147	0.143873	F2J7.4 hypothetical protein similar to putative phloem transcription factor GI:7630279 from [Apium graveolens]	At1g25540	vinifera	GATCATGAACAATGTAA
CTG1030744	36	7	5.03153e-124	F21A20.200 F15A18.8 putative protein unknown protein T12H1.25 - Arabidopsis thaliana, EMBL:AC009177	At5g27490	vinifera	GATCTGTTTGTCTTCCA	GATCCGTACCTGCGGTT	GATCCAGGTCAGGTCAC	GATCTCTGGTGCTTCAC	GATCTACTTGTTCACCG	GATCTATGAGAGAAACA
CTG1028509	924	5	7.85414e-171	T12M4.8 putative calcium-binding protein, calreticulin similar to GB:AAA80652;supported by full-length cDNA: Ceres:27210.	At1g09210	vinifera	GATCAAAAGAAATTTGG	GATCAAGGATCCTGAGG	GATCCTGAGGCCAAGAA	GATCCTGAAGATGAGAA	GATCCTGATGCAAAGAA	GATCTATGTTTTCCCCG	GATCCGGAGTATGCAAA
CTG1028397	436	13	1.01567e-89	F25P12.86 unknown protein ;supported by full-length cDNA: Ceres:21415.	At1g56700	vinifera	GATCGGAAGGGCCTCCT	GATCACCAAGACCTTGA
CTG1027844	638	8	3.12251e-77	F16A14.17 F7A19.4 initiation factor 5A-4 identical to initiation factor 5A-4 GB:AAD39281 GI:5080771 from [Arabidopsis thaliana]; supported by cDNA: gi_12407784_gb_AF296082.1_AF296082	At1g13950	vinifera	GATCCAAACGCACCCTA	GATCTGAGGCTTCCCAC	GATCTGTGCCCTTAAGG	GATCCCCAAACAAAGGA
CTG1039462	26	63	1.98897e-71	F20D21.19 hypothetical protein contains similarity to Na+/H+ antiporter GI:1655701 from [Xenopus laevis]	At1g54370	vinifera	GATCAAATTTTCTACTA	GATCAAGTGAACATGTT	GATCCTCCAATCAACAA	GATCATGAACAGATTGC
CTG1034329	112	26	6.34209e-41	T22E16.120 putative RNA binding protein Serine/arginine-rich protein/putative splicing factor, Arabidopdis thaliana, EMBL:AF099940;supported by full-length cDNA: Ceres:21694.	At3g55460	vinifera	GATCTTCGTGTTCCATT	GATCATCTTATTATGGG	GATCAGTGTCCCGATCA	GATCACGTTCCCCTCCT	GATCCAGAAGATGCCGC	GATCCTATTCTCCTGTT	GATCATCCACCGGAGCG	GATCGTCGGAGGTCGCC	GATCACTGTCTGGGTCC	GATCTAGATCTGCTGAT	GATCTGCTGATGTGTCA
CTG1034821	13	15	6.96594e-59	F5O11.22 T12C24.2 hypothetical protein	At1g12470	vinifera	GATCTGCAGAAGCAACT	GATCCGATCACAGTTGG	GATCACAGTTGGACGAT	GATCCGTGACATCTCCT	GATCTCTACCCACTTCA
CTG1031175	31	12	2.49226e-05	MUK11.3 T1E3.110 F1F0-ATPase inhibitor - like protein F1F0-ATPase inhibitor protein, OsIF1-1, Oryza sativa, EMBL:AB029059; supported by full-length cDNA: Ceres: 98771.	At5g04750	vinifera	GATCCTAAAAACTCAGG	GATCTTAACTGTTAACA
CTG1028370	293	20	1.21315e-82	F22C12.2 E2, ubiquitin-conjugating enzyme, putative similar to ubiquitin-conjugating enzyme GB:P35135 from [Lycopersicon esculentum]; supported by cDNA: gi_14326528_gb_AF385718.1_AF385718	At1g64230	vinifera	GATCNCGGCTTTGGGGG	GATCTGCAACTGTAAAA	GATCCAAATCCTGATGA
CTG1033535	13	11	3.20736e-12	MLE2.9 unknown protein	At5g63460	vinifera	GATCTTCATCTAAGAGA	GATCAGGATCAAGCACC	GATCAAGCACCCGCACA
CTG1033325	14	13	1.23689e-133	F16M14.5 unknown protein ;supported by full-length cDNA: Ceres:31586.	At2g38120	vinifera	GATCCTAATGCTCATCC	GATCCTTTGGTATGAAA
CTG1031687	516	4	6.56219e-65	T9J22.18 putative membrane transporter ; supported by cDNA: gi_13877634_gb_AF370518.1_AF370518	At2g26510	vinifera	GATCTCATTTCTTCAAT	GATCCAAGACGCTTCCA
CTG1031166	33	14	0	F1N13.180 UVB-resistance protein-like UVB-resistance protein UVR8 - Arabidopsis thaliana, EMBL:AF130441;supported by full-length cDNA: Ceres:13316.	At5g16040	vinifera	GATCAAGGCCGGGCTTA	GATCACAACCCATTGCT	GATCTTACTTTGGTTGA
CTG1031742	26	5	0	T2P11.4 unknown protein Location of ESTs 108M14T7, gb|T41823 and 108M14XP 3&apos;, gb|AA395002; supported by cDNA: gi_14335101_gb_AY037230.1_	At1g26850	vinifera	GATCTATTCCTGGAGTC	GATCGGATTTTGAGACC	GATCATGAGGATGGTCC	GATCATTTAGGCTGGAA
CTG1027408	1059	20	1.26169e-83	F22C12.2 E2, ubiquitin-conjugating enzyme, putative similar to ubiquitin-conjugating enzyme GB:P35135 from [Lycopersicon esculentum]; supported by cDNA: gi_14326528_gb_AF385718.1_AF385718	At1g64230	vinifera	GATCCAAATTTTATTCG	GATCTTGAAGGAACTCA	GATCTGCAGAAGGATCC	GATCCTCCCACATCTTG	GATCCGAACCCTGATGA	GATCCGCTGGTGCCAGA
CTG1034320	109	14	1.71252e-77	F9K23.3 squalene monooxygenase, putative similar to squalene monooxygenase GI:9757924 from [Arabidopsis thaliana]; supported by cDNA: gi_6566341_dbj_AB008021.1_AB008021	At1g58440	vinifera	GATCTTCTCGGGCCTCT	GATCAAGCAAGGAAGGA
CTG1028558	77	26	5.26939e-115	MBK21.14 unknown protein ; supported by cDNA: gi_15292984_gb_AY050926.1_	At3g12760	vinifera	GATCCATATGTTGATAT	GATCCTCAAGATATTGT	GATCACTGGTGCCAGTT	GATCCTTCACTGTCTAA
CTG1027237	190	13	5.72926e-129	F6E13.19 similar to late embryogenesis abundant proteins ; supported by full-length cDNA: Ceres: 2450.	At2g44060	vinifera	GATCCCGGATGCCGGAA	GATCAAGGTCAACCTTA	GATCTTGAGAAAGTACA
CTG1027185	764	4	5.89709e-97	F10A12.22 F15K20.37 60S ribosomal protein L10A ; supported by cDNA: gi_13430467_gb_AF360146.1_AF360146	At2g27530	vinifera	GATCCCCAAAAGGACAA	GATCTGCATGCTTGGTG	GATCCCTCGTCTTTTAG	GATCTTCCAGAATGTGC	GATCTTATATTTGTTCT	GATCCTTCTGTTTTGAA
CTG1025719	6	108	7.39087e-85	F19H22.70 putative fructose-bisphosphate aldolase fructose-bisphosphate aldolase (EC 4.1.2.13)- rice, PIR2:T02057; supported by cDNA: gi_16226652_gb_AF428455.1_AF428455	At4g38970	aestivalis	GATCTCATCTGCAGGAA	GATCAGCAAAGCCTCTT	GATCCCTGGAACTGCCG
CTG1027563	108	6	0	F3K23.9 putative fructose bisphosphate aldolase ; supported by cDNA: gi_14334739_gb_AY035043.1_	At2g21330	vinifera	GATCTTGCTCGATGGAG	GATCATGTTCTTGTCTG	GATCCGTGCCAAGGCCA	GATCAGTCATTATTAAC
CTG1034807	45	16	8.88907e-54	MXO21.4 chorismate mutase identical to chorismate mutase GB:Z26519 [Arabidopsis thaliana];supported by full-length cDNA: Ceres:39613.	At3g29200	vinifera	GATCAGCAGCTGTTTGT	GATCTGTATGGGGACTG	GATCATGCCATTAACAA	GATCGAGAAAGTGTCAC	GATCCCTCTAATATAAA
CTG1028515	335	560	7.20525e-47	F4P13.3 putative thylakoid lumen rotamase similar to thylakoid lumen rotamase GB:CAA72792 [Spinacia oleracea];supported by full-length cDNA: Ceres:38383.	At3g01480	vinifera	GATCTTATCGCCTAGCA
CTG1030996	78	4	2.51909e-152	T10O24.4 serine/threonine protein phosphatase, PP2A, catalytic subunit similar to ESTs emb|Z35739, gb|AA869861, gb|AA490696, gb|AA791751, and gb|AA042146; supported by cDNA: gi_166822_gb_M96733.1_ATHPRPHB	At1g10430	vinifera	GATCGGAGGGAATGCTC	GATCGTGGGTACTATTC	GATCTCTTGTGGTCGGA	GATCCTGATGACCGTTG	GATCAAAATTTCCTTCA	GATCATTGCCAAAATCA
CTG1029901	45	7	0	F11A12.5 6-phosphogluconate dehydrogenase, putative similar to 6-phosphogluconate dehydrogenase GB:BAA22812 GI:2529229 [Glycine max];supported by full-length cDNA: Ceres:34412.	At3g02360	vinifera	GATCTTGCTAACCTTCT	GATCCAGAGTTTGCAAA	GATCTTTCCATACCGAA	GATCCACTCCTTAATAA
CTG1031852	16	8	4.23276e-159	MAL21.29 RNA-binding protein, putative contains Pfam profile: PF00806 Pumilio-family RNA binding domains (aka PUM-HD, Pumilio homology domain) (8 copies at C-terminus)	At3g20250	vinifera	GATCAACATGGAAGCCG	GATCCTGGAATCTATCT	GATCAGTATGGCAATTA	GATCATTGGCCATAATG	GATCATGATGATGCGAA
CTG1030399	5	30	3.66619e-69	T9H9.19 unknown protein	At2g31670	vinifera	GATCATCGAACACGTCG	GATCGTCGATGTTCAAG	GATCTGAGCGTCTACTC	GATCTGCGAGGACGTGA	GATCGTTGGATCAGATG	GATCAGATGACTTATGG	GATCGCGATCTTTCCGG	GATCTTTCCGGGATTGA	GATCGCGTGATTGTGCT	GATCACTCTAGCTAAGG	GATCATGATGTAACACA
CTG1032833	183	6	7.30292e-45	T13O15.10 unknown protein contains Pfam profile: PF00628 PHD-finger (2 copies)	At3g01460	vinifera	GATCAACTTACTTGATA	GATCTCATCCAATTTGG	GATCTGACTGACAGTCC	GATCCGAAGCCAGTGCC	GATCTTCAGATTCTCTT	GATCGTGTAACCACATT	GATCATATGGGTATCAA	GATCTCTTGCTTGGAAA
[truncated: 193 more columns]
